# Supplementary material for: 3-(1H-Indol-3-yl)-2-(2-nitro­benzene­sulfonamido)­propanoic acid including an unknown solvate
Source: Acta Crystallogr Sect E Struct Rep Online. 2012 Jun 13;68(Pt 7):o2019. doi: 10.1107/S1600536812023446 (PMC3393288; doi:10.1107/S1600536812023446)
Supplement: Supplementary file 1 [file e-68-o2019-sup1.cif]

##############################################################################
#                                                                            #
# This CIF contains the data in a paper accepted for publication in          #
# Acta Crystallographica Section E. It conforms to the requirements of       #
# Notes for Authors for Acta Crystallographica Section E, and has been       #
# peer reviewed under the auspices of the IUCr Commission on Journals.       #
#                                                                            #
# Full details of the Crystallographic Information File format               #
# are given in the paper "The Crystallographic Information File (CIF):       #
# a New Standard Archive File for Crystallography" by S. R. Hall, F. H.      #
# Allen and I. D. Brown [Acta Cryst. (1991), A47, 655-685].                  #
#                                                                            #
# The current version of the core CIF dictionary is obtainable from          #
# ftp://ftp.iucr.org/pub/cif_core.dic.                                       #
#                                                                            #
# Software is freely available for graphical display of the structure(s)     #
# in this CIF. For information consult the CIF software page                 #
# http://www.iucr.org/resources/cif/software.                                #
#                                                                            #
# This file may be used for bona fide research purposes within the           #
# scientific community so long as proper attribution is given to the journal # 
# article from which it was obtained.                                        #
#                                                                            #
##############################################################################
data_I
_audit_creation_method     SHELXL-97
_chemical_name_systematic
;
3-(1<i>H</i>-Indol-3-yl)-2-(2-nitrobenzenesulfonamido)propanoic acid
;
_chemical_name_common     ?
_chemical_formula_moiety     'C17 H15 N3 O6 S'
_chemical_formula_sum     'C17 H15 N3 O6 S'
_chemical_formula_weight     389.38
_chemical_melting_point     ?
_symmetry_cell_setting     tetragonal
_symmetry_space_group_name_H-M     'P 41 21 2'
_symmetry_space_group_name_Hall     'P 4abw 2nw'
loop_
    _symmetry_equiv_pos_as_xyz
    'x, y, z'
    '-x, -y, z+1/2'
    '-y+1/2, x+1/2, z+1/4'
    'y+1/2, -x+1/2, z+3/4'
    '-x+1/2, y+1/2, -z+1/4'
    'x+1/2, -y+1/2, -z+3/4'
    'y, x, -z'
    '-y, -x, -z+1/2'
_cell_length_a     9.6818(5)
_cell_length_b     9.6818(5)
_cell_length_c     44.017(3)
_cell_angle_alpha     90.00
_cell_angle_beta     90.00
_cell_angle_gamma     90.00
_cell_volume     4126.0(4)
_cell_formula_units_Z     8
_cell_measurement_reflns_used     9980
_cell_measurement_theta_min     2.80
_cell_measurement_theta_max     26.88
_cell_measurement_temperature     296(2)
_exptl_crystal_description     block
_exptl_crystal_colour     yellow
_exptl_crystal_size_max     0.30
_exptl_crystal_size_mid     0.25
_exptl_crystal_size_min     0.10
_exptl_crystal_density_diffrn     1.254
_exptl_crystal_density_meas     ?
_exptl_crystal_density_method     'not measured'
_exptl_crystal_F_000     1616
_exptl_absorpt_coefficient_mu     0.192
_exptl_absorpt_correction_type     none
_exptl_absorpt_process_details     ?
_exptl_absorpt_correction_T_min     .
_exptl_absorpt_correction_T_max     .
_exptl_special_details     ?
_diffrn_ambient_temperature     296(2)
_diffrn_radiation_type     MoK\a
_diffrn_radiation_wavelength     0.71073
_diffrn_radiation_source     'fine-focus sealed tube'
_diffrn_radiation_monochromator     graphite
_diffrn_measurement_device_type     'Bruker Kappa APEXII CCD'
_diffrn_measurement_method     \w
_diffrn_detector_area_resol_mean     ?
_diffrn_reflns_number     4042
_diffrn_reflns_av_R_equivalents     0.0000
_diffrn_reflns_av_sigmaI/netI     0.0394
_diffrn_reflns_theta_min     2.52
_diffrn_reflns_theta_max     26.00
_diffrn_reflns_theta_full     26.00
_diffrn_measured_fraction_theta_max     0.998
_diffrn_measured_fraction_theta_full     0.998
_diffrn_reflns_limit_h_min     -7
_diffrn_reflns_limit_h_max     8
_diffrn_reflns_limit_k_min     0
_diffrn_reflns_limit_k_max     11
_diffrn_reflns_limit_l_min     0
_diffrn_reflns_limit_l_max     54
_diffrn_standards_number     ?
_diffrn_standards_interval_count     ?
_diffrn_standards_interval_time     ?
_diffrn_standards_decay_%     0
_refine_special_details
;
Refinement of <i>F</i>^2^ against ALL reflections. The weighted <i>R</i>-factor
<i>wR</i> and goodness of fit <i>S</i> are based on <i>F</i>^2^, conventional
<i>R</i>-factors <i>R</i> are based on <i>F</i>, with <i>F</i> set to zero for
negative <i>F</i>^2^. The threshold expression of <i>F</i>^2^ >
\s(<i>F</i>^2^) is used only for calculating <i>R</i>-factors(gt) <i>etc</i>.
and is not relevant to the choice of reflections for refinement.
<i>R</i>-factors based on <i>F</i>^2^ are statistically about twice as large
as those based on <i>F</i>, and <i>R</i>- factors based on ALL data will be
even larger.
;
_reflns_number_total     4042
_reflns_number_gt     3492
_reflns_threshold_expression     I>2\s(I)
_refine_ls_structure_factor_coef     Fsqd
_refine_ls_matrix_type     full
_refine_ls_R_factor_all     0.0773
_refine_ls_R_factor_gt     0.0666
_refine_ls_wR_factor_gt     0.1620
_refine_ls_wR_factor_ref     0.1677
_refine_ls_goodness_of_fit_ref     1.074
_refine_ls_restrained_S_all     1.074
_refine_ls_number_reflns     4042
_refine_ls_number_parameters     245
_refine_ls_number_restraints     0
_refine_ls_hydrogen_treatment     constr
_refine_ls_weighting_scheme     calc
_refine_ls_weighting_details
         'calc w=1/[\s^2^(Fo^2^)+(0.0679P)^2^+3.5726P] where P=(Fo^2^+2Fc^2^)/3'
_atom_sites_solution_hydrogens     geom
_atom_sites_solution_primary     direct
_atom_sites_solution_secondary     difmap
_refine_ls_shift/su_max     0.000
_refine_ls_shift/su_mean     0.000
_refine_diff_density_max     0.212
_refine_diff_density_min     -0.235
_refine_ls_extinction_method     SHELXL
_refine_ls_extinction_coef     0.0083(12)
_refine_ls_extinction_expression
                                  'Fc^*^=kFc[1+0.001xFc^2^\l^3^/sin(2\q)]^-1/4^'
_refine_ls_abs_structure_details     'Flack (1983), 1581 Friedel pairs'
_refine_ls_abs_structure_Flack     0.03(15)
loop_
    _atom_type_symbol
    _atom_type_description
    _atom_type_scat_dispersion_real
    _atom_type_scat_dispersion_imag
    _atom_type_scat_source
    'C' 'C' 0.0033 0.0016
                         'International Tables Vol C Tables 4.2.6.8 and 6.1.1.4'
    'H' 'H' 0.0000 0.0000
                         'International Tables Vol C Tables 4.2.6.8 and 6.1.1.4'
    'N' 'N' 0.0061 0.0033
                         'International Tables Vol C Tables 4.2.6.8 and 6.1.1.4'
    'O' 'O' 0.0106 0.0060
                         'International Tables Vol C Tables 4.2.6.8 and 6.1.1.4'
    'S' 'S' 0.1246 0.1234
                         'International Tables Vol C Tables 4.2.6.8 and 6.1.1.4'
_computing_data_collection     'APEX2 (Bruker, 2007)'
_computing_cell_refinement     'SAINT (Bruker, 2007)'
_computing_data_reduction     'SAINT (Bruker, 2007)'
_computing_structure_solution     'SHELXS97 (Sheldrick, 2008)'
_computing_structure_refinement     'SHELXL97 (Sheldrick, 2008)'
_computing_molecular_graphics     'ORTEP-3 (Farrugia, 1997)'
_computing_publication_material
                            'SHELXL97 (Sheldrick, 2008) and PLATON (Spek, 2009)'
loop_
    _atom_site_type_symbol
    _atom_site_label
    _atom_site_fract_x
    _atom_site_fract_y
    _atom_site_fract_z
    _atom_site_U_iso_or_equiv
    _atom_site_adp_type
    _atom_site_calc_flag
    _atom_site_refinement_flags
    _atom_site_occupancy
    _atom_site_symmetry_multiplicity
    _atom_site_disorder_assembly
    _atom_site_disorder_group
    C C1 0.5558(4) 0.6025(4) 0.39025(8) 0.0488(8) Uani d . 1 1 . .
    C C2 0.6443(5) 0.5208(5) 0.37363(10) 0.0583(10) Uani d . 1 1 . .
    H H2A 0.7108 0.4675 0.3834 0.070 Uiso calc R 1 1 . .
    C C3 0.6335(6) 0.5186(6) 0.34215(11) 0.0780(15) Uani d . 1 1 . .
    H H3A 0.6925 0.4627 0.3309 0.094 Uiso calc R 1 1 . .
    C C4 0.5350(7) 0.5994(6) 0.32731(10) 0.0792(15) Uani d . 1 1 . .
    H H4 0.5306 0.5977 0.3062 0.095 Uiso calc R 1 1 . .
    C C5 0.4460(6) 0.6799(6) 0.34293(11) 0.0763(14) Uani d . 1 1 . .
    H H5 0.3799 0.7328 0.3329 0.092 Uiso calc R 1 1 . .
    C C6 0.4564(5) 0.6813(4) 0.37487(9) 0.0558(10) Uani d . 1 1 . .
    C C7 0.4312(5) 0.7179(5) 0.42414(10) 0.0641(11) Uani d . 1 1 . .
    H H7 0.3953 0.7511 0.4423 0.077 Uiso calc R 1 1 . .
    C C8 0.5374(4) 0.6301(4) 0.42204(8) 0.0505(9) Uani d . 1 1 . .
    C C9 0.6174(4) 0.5663(4) 0.44725(9) 0.0554(10) Uani d . 1 1 . .
    H H9A 0.6013 0.6180 0.4658 0.067 Uiso calc R 1 1 . .
    H H9B 0.7152 0.5717 0.4426 0.067 Uiso calc R 1 1 . .
    C C10 0.5775(4) 0.4149(4) 0.45240(8) 0.0500(9) Uani d . 1 1 . .
    H H10 0.5916 0.3639 0.4334 0.060 Uiso calc R 1 1 . .
    C C11 0.6702(4) 0.3540(4) 0.47649(8) 0.0481(9) Uani d . 1 1 . .
    C C12 0.2877(4) 0.3494(4) 0.40872(8) 0.0467(8) Uani d . 1 1 . .
    C C13 0.3606(5) 0.2926(5) 0.38483(9) 0.0612(11) Uani d . 1 1 . .
    H H13 0.4322 0.2310 0.3887 0.073 Uiso calc R 1 1 . .
    C C14 0.3275(6) 0.3271(6) 0.35519(9) 0.0734(14) Uani d . 1 1 . .
    H H14 0.3782 0.2905 0.3391 0.088 Uiso calc R 1 1 . .
    C C15 0.2204(7) 0.4150(6) 0.34959(10) 0.0777(14) Uani d . 1 1 . .
    H H15 0.1990 0.4378 0.3296 0.093 Uiso calc R 1 1 . .
    C C16 0.1439(5) 0.4701(6) 0.37262(11) 0.0718(13) Uani d . 1 1 . .
    H H16 0.0696 0.5281 0.3686 0.086 Uiso calc R 1 1 . .
    C C17 0.1800(4) 0.4373(4) 0.40226(9) 0.0552(10) Uani d . 1 1 . .
    S S1 0.33465(11) 0.29054(11) 0.44601(2) 0.0528(3) Uani d . 1 1 . .
    N N1 0.3822(4) 0.7526(4) 0.39580(9) 0.0713(11) Uani d . 1 1 . .
    H H1 0.3162 0.8094 0.3920 0.086 Uiso calc R 1 1 . .
    N N2 0.4319(3) 0.4032(3) 0.46119(6) 0.0484(7) Uani d . 1 1 . .
    H H2 0.3988 0.4579 0.4747 0.058 Uiso calc R 1 1 . .
    N N3 0.0981(4) 0.5018(4) 0.42620(10) 0.0664(10) Uani d . 1 1 . .
    O O1 0.6449(3) 0.3541(4) 0.50311(6) 0.0781(10) Uani d . 1 1 . .
    O O2 0.7836(3) 0.3064(4) 0.46516(6) 0.0853(12) Uani d . 1 1 . .
    H H3 0.8481 0.2766 0.4797 0.102 Uiso d R 1 1 . .
    O O3 0.4148(3) 0.1700(3) 0.44107(7) 0.0718(9) Uani d . 1 1 . .
    O O4 0.2103(3) 0.2828(4) 0.46327(7) 0.0755(10) Uani d . 1 1 . .
    O O5 0.1554(4) 0.5580(5) 0.44684(9) 0.0921(12) Uani d . 1 1 . .
    O O6 -0.0272(4) 0.4964(5) 0.42333(11) 0.0987(13) Uani d . 1 1 . .
loop_
    _atom_site_aniso_label
    _atom_site_aniso_U_11
    _atom_site_aniso_U_22
    _atom_site_aniso_U_33
    _atom_site_aniso_U_12
    _atom_site_aniso_U_13
    _atom_site_aniso_U_23
    C1 0.055(2) 0.044(2) 0.0473(18) -0.0035(17) 0.0050(17) 0.0033(16)
    C2 0.059(3) 0.053(2) 0.062(2) -0.005(2) 0.006(2) -0.0003(19)
    C3 0.096(4) 0.071(3) 0.068(3) -0.006(3) 0.028(3) -0.012(2)
    C4 0.112(5) 0.075(3) 0.050(2) -0.024(3) -0.001(3) 0.007(2)
    C5 0.087(4) 0.078(3) 0.064(3) -0.005(3) -0.012(3) 0.021(3)
    C6 0.062(3) 0.049(2) 0.057(2) -0.004(2) -0.0034(18) 0.0095(18)
    C7 0.068(3) 0.068(3) 0.056(2) 0.005(2) 0.011(2) 0.004(2)
    C8 0.057(2) 0.044(2) 0.0509(19) -0.0017(17) 0.0004(17) 0.0059(16)
    C9 0.057(2) 0.056(2) 0.053(2) -0.0113(18) -0.0096(18) 0.0039(18)
    C10 0.054(2) 0.062(2) 0.0342(15) 0.0002(19) -0.0001(15) -0.0023(15)
    C11 0.049(2) 0.055(2) 0.0394(16) 0.0018(17) 0.0053(15) 0.0022(15)
    C12 0.046(2) 0.049(2) 0.0459(17) -0.0078(17) -0.0033(16) -0.0022(15)
    C13 0.060(3) 0.066(3) 0.057(2) -0.007(2) 0.0011(19) -0.013(2)
    C14 0.085(3) 0.086(3) 0.050(2) -0.031(3) 0.006(2) -0.010(2)
    C15 0.099(4) 0.082(4) 0.051(2) -0.028(3) -0.015(3) 0.004(2)
    C16 0.058(3) 0.081(3) 0.077(3) -0.007(2) -0.019(2) 0.013(2)
    C17 0.044(2) 0.060(2) 0.062(2) -0.0064(19) -0.0104(18) 0.0037(19)
    S1 0.0515(6) 0.0560(6) 0.0508(5) -0.0032(5) -0.0041(4) 0.0055(4)
    N1 0.070(3) 0.064(2) 0.080(2) 0.0302(19) 0.002(2) 0.0077(19)
    N2 0.0449(17) 0.060(2) 0.0401(14) 0.0036(15) 0.0014(13) -0.0026(14)
    N3 0.050(2) 0.069(3) 0.081(2) 0.0070(18) 0.0047(19) 0.014(2)
    O1 0.068(2) 0.128(3) 0.0381(13) 0.030(2) 0.0032(13) 0.0059(16)
    O2 0.0609(19) 0.147(4) 0.0478(14) 0.039(2) 0.0108(14) 0.0140(19)
    O3 0.076(2) 0.0584(18) 0.081(2) 0.0064(17) -0.0180(17) -0.0001(16)
    O4 0.0590(18) 0.102(3) 0.0655(17) -0.0225(18) 0.0054(15) 0.0188(18)
    O5 0.075(2) 0.118(3) 0.082(2) 0.013(2) 0.010(2) -0.031(2)
    O6 0.046(2) 0.115(3) 0.135(3) 0.010(2) 0.000(2) 0.015(3)
_geom_special_details
;
All e.s.d.'s (except the e.s.d. in the dihedral angle between two l.s. planes)
are estimated using the full covariance matrix. The cell e.s.d.'s are taken
into account individually in the estimation of e.s.d.'s in distances, angles
and torsion angles; correlations between e.s.d.'s in cell parameters are only
used when they are defined by crystal symmetry. An approximate (isotropic)
treatment of cell e.s.d.'s is used for estimating e.s.d.'s involving l.s.
planes.
;
loop_
    _geom_bond_atom_site_label_1
    _geom_bond_atom_site_label_2
    _geom_bond_site_symmetry_2
    _geom_bond_distance
    _geom_bond_publ_flag
    C1 C2 . 1.377(6) ?
    C1 C6 . 1.402(6) ?
    C1 C8 . 1.436(5) ?
    C2 C3 . 1.390(7) ?
    C2 H2A . 0.9300 ?
    C3 C4 . 1.396(8) ?
    C3 H3A . 0.9300 ?
    C4 C5 . 1.350(8) ?
    C4 H4 . 0.9300 ?
    C5 C6 . 1.410(6) ?
    C5 H5 . 0.9300 ?
    C6 N1 . 1.356(6) ?
    C7 C8 . 1.337(6) ?
    C7 N1 . 1.376(6) ?
    C7 H7 . 0.9300 ?
    C8 C9 . 1.488(5) ?
    C9 C10 . 1.533(6) ?
    C9 H9A . 0.9700 ?
    C9 H9B . 0.9700 ?
    C10 N2 . 1.466(5) ?
    C10 C11 . 1.509(5) ?
    C10 H10 . 0.9800 ?
    C11 O1 . 1.197(4) ?
    C11 O2 . 1.291(5) ?
    C12 C17 . 1.375(5) ?
    C12 C13 . 1.381(6) ?
    C12 S1 . 1.796(4) ?
    C13 C14 . 1.384(6) ?
    C13 H13 . 0.9300 ?
    C14 C15 . 1.363(8) ?
    C14 H14 . 0.9300 ?
    C15 C16 . 1.364(8) ?
    C15 H15 . 0.9300 ?
    C16 C17 . 1.387(6) ?
    C16 H16 . 0.9300 ?
    C17 N3 . 1.459(6) ?
    S1 O3 . 1.418(3) ?
    S1 O4 . 1.426(3) ?
    S1 N2 . 1.588(3) ?
    N1 H1 . 0.8600 ?
    N2 H2 . 0.8600 ?
    N3 O5 . 1.195(5) ?
    N3 O6 . 1.221(5) ?
    O2 H3 . 0.9400 ?
loop_
    _geom_angle_atom_site_label_1
    _geom_angle_atom_site_label_2
    _geom_angle_atom_site_label_3
    _geom_angle_site_symmetry_1
    _geom_angle_site_symmetry_3
    _geom_angle
    _geom_angle_publ_flag
    C2 C1 C6 . . 118.9(4) ?
    C2 C1 C8 . . 134.6(4) ?
    C6 C1 C8 . . 106.5(4) ?
    C1 C2 C3 . . 119.5(5) ?
    C1 C2 H2A . . 120.3 ?
    C3 C2 H2A . . 120.3 ?
    C2 C3 C4 . . 120.6(5) ?
    C2 C3 H3A . . 119.7 ?
    C4 C3 H3A . . 119.7 ?
    C5 C4 C3 . . 121.5(4) ?
    C5 C4 H4 . . 119.3 ?
    C3 C4 H4 . . 119.3 ?
    C4 C5 C6 . . 117.9(5) ?
    C4 C5 H5 . . 121.1 ?
    C6 C5 H5 . . 121.1 ?
    N1 C6 C1 . . 108.2(3) ?
    N1 C6 C5 . . 130.1(4) ?
    C1 C6 C5 . . 121.7(4) ?
    C8 C7 N1 . . 110.9(4) ?
    C8 C7 H7 . . 124.5 ?
    N1 C7 H7 . . 124.5 ?
    C7 C8 C1 . . 106.3(4) ?
    C7 C8 C9 . . 127.8(4) ?
    C1 C8 C9 . . 125.8(4) ?
    C8 C9 C10 . . 112.1(3) ?
    C8 C9 H9A . . 109.2 ?
    C10 C9 H9A . . 109.2 ?
    C8 C9 H9B . . 109.2 ?
    C10 C9 H9B . . 109.2 ?
    H9A C9 H9B . . 107.9 ?
    N2 C10 C11 . . 110.9(3) ?
    N2 C10 C9 . . 110.8(3) ?
    C11 C10 C9 . . 109.1(3) ?
    N2 C10 H10 . . 108.7 ?
    C11 C10 H10 . . 108.7 ?
    C9 C10 H10 . . 108.7 ?
    O1 C11 O2 . . 123.5(4) ?
    O1 C11 C10 . . 124.5(4) ?
    O2 C11 C10 . . 111.9(3) ?
    C17 C12 C13 . . 118.5(4) ?
    C17 C12 S1 . . 125.2(3) ?
    C13 C12 S1 . . 116.1(3) ?
    C12 C13 C14 . . 120.2(5) ?
    C12 C13 H13 . . 119.9 ?
    C14 C13 H13 . . 119.9 ?
    C15 C14 C13 . . 119.8(5) ?
    C15 C14 H14 . . 120.1 ?
    C13 C14 H14 . . 120.1 ?
    C14 C15 C16 . . 121.5(4) ?
    C14 C15 H15 . . 119.2 ?
    C16 C15 H15 . . 119.2 ?
    C15 C16 C17 . . 118.2(5) ?
    C15 C16 H16 . . 120.9 ?
    C17 C16 H16 . . 120.9 ?
    C12 C17 C16 . . 121.8(4) ?
    C12 C17 N3 . . 121.8(4) ?
    C16 C17 N3 . . 116.4(4) ?
    O3 S1 O4 . . 120.0(2) ?
    O3 S1 N2 . . 107.77(18) ?
    O4 S1 N2 . . 108.22(19) ?
    O3 S1 C12 . . 105.04(19) ?
    O4 S1 C12 . . 106.84(19) ?
    N2 S1 C12 . . 108.47(17) ?
    C6 N1 C7 . . 108.0(4) ?
    C6 N1 H1 . . 126.0 ?
    C7 N1 H1 . . 126.0 ?
    C10 N2 S1 . . 120.8(3) ?
    C10 N2 H2 . . 119.6 ?
    S1 N2 H2 . . 119.6 ?
    O5 N3 O6 . . 124.0(5) ?
    O5 N3 C17 . . 119.4(4) ?
    O6 N3 C17 . . 116.6(5) ?
    C11 O2 H3 . . 114.3 ?
loop_
    _geom_torsion_atom_site_label_1
    _geom_torsion_atom_site_label_2
    _geom_torsion_atom_site_label_3
    _geom_torsion_atom_site_label_4
    _geom_torsion_site_symmetry_1
    _geom_torsion_site_symmetry_2
    _geom_torsion_site_symmetry_3
    _geom_torsion_site_symmetry_4
    _geom_torsion
    _geom_torsion_publ_flag
    C6 C1 C2 C3 . . . . 0.2(6) ?
    C8 C1 C2 C3 . . . . -179.9(5) ?
    C1 C2 C3 C4 . . . . 0.7(7) ?
    C2 C3 C4 C5 . . . . -1.2(8) ?
    C3 C4 C5 C6 . . . . 0.7(8) ?
    C2 C1 C6 N1 . . . . -179.9(4) ?
    C8 C1 C6 N1 . . . . 0.1(5) ?
    C2 C1 C6 C5 . . . . -0.7(6) ?
    C8 C1 C6 C5 . . . . 179.4(4) ?
    C4 C5 C6 N1 . . . . 179.3(5) ?
    C4 C5 C6 C1 . . . . 0.2(7) ?
    N1 C7 C8 C1 . . . . -1.9(5) ?
    N1 C7 C8 C9 . . . . -178.9(4) ?
    C2 C1 C8 C7 . . . . -178.9(5) ?
    C6 C1 C8 C7 . . . . 1.1(5) ?
    C2 C1 C8 C9 . . . . -1.7(7) ?
    C6 C1 C8 C9 . . . . 178.2(4) ?
    C7 C8 C9 C10 . . . . 103.7(5) ?
    C1 C8 C9 C10 . . . . -72.8(5) ?
    C8 C9 C10 N2 . . . . -62.1(4) ?
    C8 C9 C10 C11 . . . . 175.6(3) ?
    N2 C10 C11 O1 . . . . -31.5(6) ?
    C9 C10 C11 O1 . . . . 90.8(5) ?
    N2 C10 C11 O2 . . . . 151.1(4) ?
    C9 C10 C11 O2 . . . . -86.6(4) ?
    C17 C12 C13 C14 . . . . 1.7(6) ?
    S1 C12 C13 C14 . . . . 177.1(3) ?
    C12 C13 C14 C15 . . . . -1.5(7) ?
    C13 C14 C15 C16 . . . . -0.2(8) ?
    C14 C15 C16 C17 . . . . 1.6(8) ?
    C13 C12 C17 C16 . . . . -0.2(6) ?
    S1 C12 C17 C16 . . . . -175.2(4) ?
    C13 C12 C17 N3 . . . . -179.9(4) ?
    S1 C12 C17 N3 . . . . 5.2(6) ?
    C15 C16 C17 C12 . . . . -1.4(7) ?
    C15 C16 C17 N3 . . . . 178.2(4) ?
    C17 C12 S1 O3 . . . . 160.3(4) ?
    C13 C12 S1 O3 . . . . -14.8(4) ?
    C17 C12 S1 O4 . . . . 31.7(4) ?
    C13 C12 S1 O4 . . . . -143.3(3) ?
    C17 C12 S1 N2 . . . . -84.7(4) ?
    C13 C12 S1 N2 . . . . 100.2(3) ?
    C1 C6 N1 C7 . . . . -1.2(5) ?
    C5 C6 N1 C7 . . . . 179.6(5) ?
    C8 C7 N1 C6 . . . . 2.0(6) ?
    C11 C10 N2 S1 . . . . -104.3(3) ?
    C9 C10 N2 S1 . . . . 134.4(3) ?
    O3 S1 N2 C10 . . . . 36.3(3) ?
    O4 S1 N2 C10 . . . . 167.5(3) ?
    C12 S1 N2 C10 . . . . -76.9(3) ?
    C12 C17 N3 O5 . . . . 48.9(6) ?
    C16 C17 N3 O5 . . . . -130.7(5) ?
    C12 C17 N3 O6 . . . . -132.4(5) ?
    C16 C17 N3 O6 . . . . 48.0(6) ?
loop_
    _geom_hbond_atom_site_label_D
    _geom_hbond_atom_site_label_H
    _geom_hbond_atom_site_label_A
    _geom_hbond_site_symmetry_A
    _geom_hbond_distance_DH
    _geom_hbond_distance_HA
    _geom_hbond_distance_DA
    _geom_hbond_angle_DHA
    N1 H1 Cg1 6_465 0.86 2.77 3.565(4) 155
    N2 H2 O1 7_556 0.86 2.10 2.918(4) 158
loop_
    _platon_squeeze_void_nr
    _platon_squeeze_void_average_x
    _platon_squeeze_void_average_y
    _platon_squeeze_void_average_z
    _platon_squeeze_void_volume
    _platon_squeeze_void_count_electrons
    _platon_squeeze_void_content
    1 0.063 0.069 0.000 217 32 ' '
    2 0.143 0.618 0.250 217 32 ' '
    3 -0.086 -0.018 0.500 217 32 ' '
    4 -0.209 0.379 0.750 217 32 ' '
_platon_squeeze_details
;
;
data_global
_journal_date_recd_electronic     2012-03-19
_journal_date_accepted     2012-05-22
_journal_name_full     'Acta Crystallographica, Section E'
_journal_year     2012
_journal_volume     68
_journal_issue      7
_journal_page_first     o2019
_journal_page_last     o2019
_journal_paper_category     QO
_journal_paper_doi     10.1107/S1600536812023446
_journal_coeditor_code     SJ5218
_publ_contact_author_name     'Islam Ullah Khan'
_publ_contact_author_address
;
Materials Chemistry laboratory, Department of Chemistry,
GC University, Lahore 54000, Pakistan
;
_publ_contact_author_email     'iuklodhi@yahoo.com'
_publ_contact_author_fax     ?
_publ_contact_author_phone     ?
_publ_section_title
;
3-(1<i>H</i>-Indol-3-yl)-2-(2-nitrobenzenesulfonamido)propanoic acid including
an unknown solvate
;
loop_
    _publ_author_name
    _publ_author_footnote
    _publ_author_address
    'Khan, Islam Ullah' .
;
Materials Chemistry laboratory, Department of Chemistry,
GC University, Lahore 54000, Pakistan
;
    'Mubashar-ur-Rehman, Hafiz' .
;
Materials Chemistry laboratory, Department of Chemistry,
GC University, Lahore 54000, Pakistan
;
    'Salman Aziz' .
;
Materials Chemistry laboratory, Department of Chemistry,
GC University, Lahore 54000, Pakistan
;
    'Harrison, William T. A.' .
;
Department of Chemistry, University of Aberdeen,
Aberdeen AB24 3UE, Scotland
;
