# Supplementary material for: 3-(1H-Indol-3-yl)-2-(2-nitro­benzene­sulfonamido)­propanoic acid including an unknown solvate
Source: Acta Crystallogr Sect E Struct Rep Online. 2012 Jun 13;68(Pt 7):o2019. doi: 10.1107/S1600536812023446 (PMC3393288; doi:10.1107/S1600536812023446)
Supplement: Supplementary file 2 [file e-68-o2019-Isup2.hkl]

# 
# h,k,l, Fc-squared, Fo-squared, sigma(Fo-squared) and status flag 
# 
data_I
_shelx_title ' TRPT2N in P4(3)2(1)2' 
_shelx_refln_list_code          4 
_shelx_F_calc_maximum      188.36 
_exptl_crystal_F_000      1616.00 
_reflns_d_resolution_high  0.8108 
 
loop_ 
 _symmetry_equiv_pos_as_xyz 
 'x, y, z' 
 '-x, -y, z+1/2' 
 '-y+1/2, x+1/2, z+1/4' 
 'y+1/2, -x+1/2, z+3/4' 
 '-x+1/2, y+1/2, -z+1/4' 
 'x+1/2, -y+1/2, -z+3/4' 
 'y, x, -z' 
 '-y, -x, -z+1/2' 
 
_cell_length_a     9.6818 
_cell_length_b     9.6818 
_cell_length_c    44.0169 
_cell_angle_alpha  90.000 
_cell_angle_beta   90.000 
_cell_angle_gamma  90.000 
 
_shelx_F_squared_multiplier     1.000 
 
loop_ 
 _refln_index_h 
 _refln_index_k 
 _refln_index_l 
 _refln_F_squared_calc 
 _refln_F_squared_meas 
 _refln_F_squared_sigma 
 _refln_observed_status 
   1   1   0    26562.58    23172.89   5156.13 o 
   0   2   0     1462.24     1037.63     11.85 o 
   1   2   0     8303.61     7215.16    206.47 o 
   2   2   0     8408.62     7603.57     99.39 o 
   1   3   0    12813.12    13469.20    351.87 o 
   2   3   0       44.83       56.14      4.96 o 
   3   3   0     1070.52     1027.02     32.67 o 
   0   4   0     4304.98     3695.30     83.00 o 
   1   4   0      134.11      113.19      8.41 o 
   2   4   0      573.92      732.20     22.59 o 
   3   4   0    10705.83    10898.20    201.30 o 
   4   4   0     3975.85     3434.03     80.10 o 
   1   5   0     1741.56     1779.08     39.72 o 
   2   5   0       65.60       38.27      4.94 o 
   3   5   0     3886.33     3805.70     84.76 o 
   4   5   0     1030.10     1038.26     25.71 o 
   5   5   0      640.75      666.44     26.95 o 
   0   6   0     1314.19     1312.52     47.99 o 
   1   6   0     1267.32     1203.66     30.38 o 
   2   6   0        2.86       24.17      6.66 o 
   3   6   0        0.35       32.86      7.77 o 
   4   6   0       67.17       58.72      7.10 o 
   5   6   0     4497.12     4191.44    114.78 o 
   6   6   0      446.72      621.59     49.55 o 
   1   7   0      372.07      338.78     11.45 o 
   2   7   0      589.53      558.68     17.49 o 
   3   7   0      391.67      439.18     35.69 o 
   4   7   0      753.19      766.66     39.97 o 
   5   7   0     1886.52     1903.30     53.03 o 
   6   7   0       33.72       31.89      7.12 o 
   7   7   0       93.15      253.28     41.44 o 
   0   8   0      822.42      671.52     42.87 o 
   1   8   0       24.71       26.89     10.99 o 
   2   8   0      376.41      409.97     14.52 o 
   3   8   0      309.57      256.75     14.07 o 
   4   8   0      414.69      459.23     16.40 o 
   5   8   0      285.71      308.70     13.68 o 
   6   8   0       15.89       44.00      8.23 o 
   7   8   0      142.80      205.59     12.76 o 
   8   8   0      167.31      181.61     15.59 o 
   1   9   0        0.70        3.46     17.17 o 
   2   9   0       56.84       18.78      7.85 o 
   3   9   0      153.58      142.71     14.48 o 
   4   9   0       53.39       63.21      8.59 o 
   5   9   0      134.27      157.26     11.97 o 
   6   9   0       61.81       47.78      8.27 o 
   7   9   0       66.72      105.50      9.23 o 
   0  10   0        1.40        5.12     15.07 o 
   1  10   0        5.38        0.00     11.73 o 
   2  10   0       63.99       35.52      9.59 o 
   3  10   0      300.47      237.20     25.44 o 
   4  10   0        2.42        8.16     10.51 o 
   5  10   0        0.09       11.20      8.16 o 
   6  10   0        0.02        0.01     11.42 o 
   1  11   0       17.76        0.08     15.06 o 
   2  11   0      110.33       65.07     14.92 o 
   3  11   0       17.67        0.19     18.73 o 
   4  11   0        1.26        0.00     10.03 o 
   1   1   1     8536.18     6915.01   1139.09 o 
  -1   2   1    32468.48    36246.17    939.35 o 
   0   2   1     1085.35     1078.35     52.18 o 
   1   2   1    32270.23    37159.31   1098.17 o 
  -2   3   1     3383.49     2783.36     47.39 o 
  -1   3   1     2650.56     2718.92     76.29 o 
   0   3   1      204.18      208.57     73.90 o 
   1   3   1     2672.16     2704.46     89.41 o 
   2   3   1     3359.78     2788.79     47.38 o 
   3   3   1      191.16      198.85     11.94 o 
  -3   4   1     4997.89     5193.99    115.28 o 
  -2   4   1     3310.21     3223.77     58.17 o 
  -1   4   1      101.54      154.72     17.69 o 
   0   4   1        3.16       28.17     15.86 o 
   1   4   1       96.69      163.71     32.71 o 
   2   4   1     3315.96     3261.47     58.11 o 
   3   4   1     4974.25     5247.97    119.74 o 
   4   4   1      710.81     1051.45     37.47 o 
  -4   5   1      908.42     1003.00     28.60 o 
  -3   5   1     1043.24     1123.56     41.34 o 
  -2   5   1      199.40      151.47      7.44 o 
  -1   5   1     1303.05     1345.60     25.91 o 
   0   5   1      756.31      728.38     26.75 o 
   1   5   1     1273.48     1288.93     25.68 o 
   2   5   1      194.84      148.10      7.29 o 
   3   5   1     1025.66     1112.51     32.35 o 
   4   5   1      930.87     1068.54     28.63 o 
   5   5   1      111.49      192.28      8.34 o 
  -4   6   1      260.77      304.35     13.50 o 
  -3   6   1      413.18      450.21     15.03 o 
  -2   6   1      541.08      529.70     14.04 o 
  -1   6   1      618.60      585.76     17.39 o 
   0   6   1      793.31      802.31     20.67 o 
   1   6   1      619.66      592.76     17.39 o 
   2   6   1      547.32      571.87     11.65 o 
   3   6   1      434.98      465.75     15.90 o 
   4   6   1      253.58      307.99     15.07 o 
   6   6   1     1736.81     1704.25     67.24 o 
  -6   7   1      152.08      164.76     12.31 o 
  -5   7   1      484.65      608.88     25.66 o 
  -4   7   1      547.12      593.46     18.75 o 
  -3   7   1      674.53      620.01     36.61 o 
  -2   7   1      113.11      148.95     13.24 o 
  -1   7   1      326.89      276.26     12.07 o 
   0   7   1      326.02      312.65      7.38 o 
   1   7   1      330.12      288.04     12.55 o 
   2   7   1      109.47      138.27      9.61 o 
   3   7   1      670.63      644.62     42.82 o 
   4   7   1      544.94      576.60     19.70 o 
   5   7   1      481.63      598.59     22.85 o 
   6   7   1      153.34      154.60      9.67 o 
   7   7   1      609.74      624.93     21.15 o 
  -7   8   1      253.53      237.24     13.03 o 
  -6   8   1       43.14       74.38     11.40 o 
  -5   8   1      226.10      224.96     11.63 o 
  -4   8   1      386.99      384.32     15.21 o 
  -3   8   1      176.94      157.06     12.55 o 
  -2   8   1      376.41      342.04     13.50 o 
  -1   8   1      269.35      218.52     11.20 o 
   0   8   1       25.65       32.59     10.36 o 
   1   8   1      267.74      206.27     10.67 o 
   2   8   1      372.00      341.89     12.62 o 
   3   8   1      171.69      137.92     14.44 o 
   4   8   1      397.68      405.44     15.31 o 
   5   8   1      225.02      252.06     11.86 o 
   6   8   1       41.98       72.36      8.17 o 
   7   8   1      254.48      253.51     12.90 o 
   8   8   1       32.19       60.46      9.78 o 
  -7   9   1       50.39       72.60      8.87 o 
  -6   9   1      100.39      127.85      9.86 o 
  -5   9   1       86.80      106.62     17.77 o 
  -4   9   1       83.06       85.36      9.05 o 
  -3   9   1       97.70       99.11     14.97 o 
  -2   9   1       14.87       16.69      7.87 o 
  -1   9   1      206.74      186.84     13.21 o 
   0   9   1      312.86      325.03     18.63 o 
   1   9   1      204.93      181.71     13.60 o 
   2   9   1       15.51       17.00      7.36 o 
   3   9   1       94.81       91.20     14.52 o 
   4   9   1       81.46      101.07      9.42 o 
   5   9   1       85.90      121.37     22.69 o 
   6   9   1       99.52      119.72      9.84 o 
   7   9   1       49.07       63.23      8.47 o 
  -6  10   1        2.99        6.04      8.81 o 
  -5  10   1       54.20       54.17     12.27 o 
  -4  10   1       44.41       30.40     10.50 o 
  -3  10   1       55.64       61.19      9.23 o 
  -2  10   1       31.51       19.50     11.75 o 
  -1  10   1       33.13       19.13      9.32 o 
   0  10   1        0.56       36.92     12.43 o 
   1  10   1       34.03       15.44      8.87 o 
   2  10   1       31.49       22.55      8.90 o 
   3  10   1       55.12       47.42     12.08 o 
   4  10   1       43.65       48.23     10.93 o 
   5  10   1       54.51       15.06     14.14 o 
   6  10   1        3.01        0.23     11.96 o 
  -4  11   1       36.72       10.58     10.95 o 
  -3  11   1        1.20        0.33     30.13 o 
  -2  11   1       26.38       14.53     10.21 o 
  -1  11   1       11.43        0.44     15.90 o 
   0  11   1       15.73        0.09     11.07 o 
   1  11   1       11.53        0.45     12.20 o 
   2  11   1       26.30       18.60     17.08 o 
   3  11   1        1.31        0.36     33.90 o 
   4  11   1       36.65       12.44     11.05 o 
   1   1   2      348.16      411.97    114.40 o 
  -1   2   2     4182.43     3570.03     42.67 o 
   0   2   2      315.43      229.99      9.81 o 
   1   2   2     4123.29     3444.73     51.18 o 
   2   2   2        1.34       55.16     32.73 o 
  -2   3   2     7468.32     7466.03    197.32 o 
  -1   3   2     9653.32     9384.51    210.08 o 
   0   3   2     7291.23     7208.70    331.48 o 
   1   3   2     9727.29     9333.64    226.06 o 
   2   3   2     7575.96     7559.01    204.59 o 
   3   3   2      979.11      893.64     31.67 o 
  -3   4   2      465.41      543.22     23.39 o 
  -2   4   2      238.44      276.53     11.01 o 
  -1   4   2     5603.29     5252.88    105.20 o 
   0   4   2     8274.46     7673.48    210.20 o 
   1   4   2     5611.63     5365.31    103.95 o 
   2   4   2      259.21      305.27     11.88 o 
   3   4   2      474.30      541.94     19.81 o 
   4   4   2      852.20      811.17     24.97 o 
  -4   5   2      590.29      622.16     17.86 o 
  -3   5   2      651.40      711.35     19.57 o 
  -2   5   2      278.78      294.59      7.22 o 
  -1   5   2      275.79      252.90      5.80 o 
   0   5   2      371.66      407.88     20.53 o 
   1   5   2      271.84      269.81      9.76 o 
   2   5   2      288.32      289.53      7.93 o 
   3   5   2      641.93      701.30     19.58 o 
   4   5   2      603.42      637.59     16.89 o 
   5   5   2     1153.22     1118.41     32.09 o 
  -5   6   2     1224.31     1170.74     38.13 o 
  -4   6   2      974.44      980.34     28.73 o 
  -3   6   2      856.48      810.99     23.16 o 
  -2   6   2      930.62      976.12     18.76 o 
  -1   6   2      452.03      449.10     12.75 o 
   0   6   2       19.20       59.54      7.37 o 
   1   6   2      459.72      461.77     10.82 o 
   2   6   2      911.25      971.27     16.62 o 
   3   6   2      862.06      831.48     24.36 o 
   4   6   2      973.71      989.78     28.74 o 
   5   6   2     1217.36     1149.79     36.66 o 
   6   6   2      260.51      357.60     19.47 o 
  -6   7   2      175.95      230.52     11.83 o 
  -5   7   2       16.33       44.66     11.36 o 
  -4   7   2      419.65      368.71     12.98 o 
  -3   7   2      143.54      148.34     13.96 o 
  -2   7   2      183.32      173.73      9.21 o 
  -1   7   2      242.50      243.18     12.94 o 
   0   7   2      161.71      149.20      9.33 o 
   1   7   2      238.59      259.35      9.59 o 
   2   7   2      181.67      176.05      8.06 o 
   3   7   2      152.61      161.63     14.15 o 
   4   7   2      407.65      376.97     13.68 o 
   5   7   2       18.10       50.51     15.66 o 
   6   7   2      184.05      238.45     12.10 o 
   7   7   2        0.74       19.63     18.29 o 
  -7   8   2        6.34       37.79      7.90 o 
  -6   8   2      221.79      282.23     11.83 o 
  -5   8   2      165.58      178.94     10.61 o 
  -4   8   2      113.01      139.23     13.00 o 
  -3   8   2       79.32       62.49      7.72 o 
  -2   8   2      163.32      160.94      9.13 o 
  -1   8   2      372.06      295.37     12.45 o 
   0   8   2       67.97       80.73      6.43 o 
   1   8   2      366.70      288.17     11.97 o 
   2   8   2      162.46      157.69      8.48 o 
   3   8   2       75.95       68.58      8.31 o 
   4   8   2      113.21      140.23     11.19 o 
   5   8   2      168.41      178.09     10.59 o 
   6   8   2      221.37      264.66     11.94 o 
   7   8   2        7.11       37.19     10.41 o 
   8   8   2       95.93      138.47     10.63 o 
  -7   9   2       21.14       57.25      8.27 o 
  -6   9   2       26.88       28.88      7.61 o 
  -5   9   2      164.61      161.94     11.81 o 
  -4   9   2       33.05       64.46     11.80 o 
  -3   9   2      310.73      293.63     21.04 o 
  -2   9   2      249.35      221.28     15.27 o 
  -1   9   2      351.86      303.85     17.23 o 
   0   9   2       38.72       67.86     21.75 o 
   1   9   2      350.86      320.29     16.94 o 
   2   9   2      251.06      239.09     13.27 o 
   3   9   2      309.42      289.68     27.87 o 
   4   9   2       32.84       45.67      9.66 o 
   5   9   2      162.84      147.86     13.02 o 
   6   9   2       28.20       30.86      7.61 o 
   7   9   2       20.77       46.73      8.17 o 
  -6  10   2        8.69        3.05      8.65 o 
  -5  10   2        0.57        7.20     10.15 o 
  -4  10   2       14.73        8.05     10.07 o 
  -3  10   2        4.56        0.01      9.63 o 
  -2  10   2       40.40        9.39      9.92 o 
  -1  10   2       56.70       44.95      9.81 o 
   0  10   2      302.19      221.29     17.46 o 
   1  10   2       57.92       40.43      8.76 o 
   2  10   2       42.19       39.41     10.57 o 
   3  10   2        4.89        0.01      7.88 o 
   4  10   2       14.86       17.48     10.21 o 
   5  10   2        0.62        0.15      8.55 o 
   6  10   2        9.37        7.72      8.95 o 
  -4  11   2       11.61        0.00     11.76 o 
  -3  11   2       15.95        5.00     10.02 o 
  -2  11   2       48.38       34.18     10.69 o 
  -1  11   2       45.47       16.57     15.57 o 
   0  11   2        1.74        0.75     10.19 o 
   1  11   2       45.27        8.40     16.37 o 
   2  11   2       48.38       25.77     10.09 o 
   3  11   2       15.60        3.63     10.81 o 
   4  11   2       11.94        0.02     11.06 o 
   0   1   3    12808.70    12277.20    466.01 o 
   1   1   3       52.13      132.03      3.47 o 
  -1   2   3     2547.05     2343.02    108.19 o 
   0   2   3     3220.98     3268.12    113.06 o 
   1   2   3     2511.92     2247.05    108.28 o 
   2   2   3    31472.80    32924.91    611.47 o 
  -2   3   3     1099.83     1234.05     30.66 o 
  -1   3   3     4504.82     4732.00    118.16 o 
   0   3   3      864.67      826.84      7.97 o 
   1   3   3     4577.76     4682.95    120.85 o 
   2   3   3     1088.82     1136.38     29.47 o 
   3   3   3       52.05       40.83      6.17 o 
  -3   4   3      260.97      308.91     15.00 o 
  -2   4   3     2680.45     2559.45     47.05 o 
  -1   4   3     2882.50     2921.69     78.42 o 
   0   4   3     3355.13     3101.02     41.57 o 
   1   4   3     2901.14     2913.05     79.84 o 
   2   4   3     2709.45     2562.58     48.83 o 
   3   4   3      259.88      318.46     16.65 o 
   4   4   3      728.03     1018.13     40.85 o 
  -4   5   3     1053.44     1012.68     26.96 o 
  -3   5   3      975.99     1134.27     23.94 o 
  -2   5   3      330.16      414.80     16.12 o 
  -1   5   3      647.48      597.29     17.68 o 
   0   5   3     1063.47     1056.89     33.86 o 
   1   5   3      637.51      636.78     18.69 o 
   2   5   3      306.83      378.41     24.82 o 
   3   5   3      990.49     1148.00     25.06 o 
   4   5   3     1074.30     1044.48     27.05 o 
   5   5   3        0.94       49.17      6.50 o 
  -5   6   3       73.93      167.01     42.25 o 
  -4   6   3     1021.93      968.26     27.92 o 
  -3   6   3      219.16      235.06     15.28 o 
  -2   6   3     1031.82      999.99     29.85 o 
  -1   6   3      637.79      576.34     12.81 o 
   0   6   3      194.51      180.74      8.33 o 
   1   6   3      629.77      585.14     12.05 o 
   2   6   3     1046.11      989.59     26.51 o 
   3   6   3      215.61      230.41     12.06 o 
   4   6   3     1028.55      970.97     27.90 o 
   5   6   3       73.04      172.30     14.53 o 
   6   6   3      185.58      240.00     14.92 o 
  -6   7   3      273.11      289.21     15.06 o 
  -5   7   3       76.74       76.78      6.97 o 
  -4   7   3      157.07      167.84      8.79 o 
  -3   7   3      310.06      237.75     17.91 o 
  -2   7   3      526.22      500.91     15.14 o 
  -1   7   3      745.75      643.94     15.48 o 
   0   7   3       37.91       38.62      5.28 o 
   1   7   3      742.47      649.94     14.21 o 
   2   7   3      524.64      518.08     15.78 o 
   3   7   3      313.68      275.26     12.06 o 
   4   7   3      159.46      196.20      9.42 o 
   5   7   3       76.94       78.30      7.46 o 
   6   7   3      273.54      310.88     15.06 o 
   7   7   3      165.57      176.87     11.28 o 
  -7   8   3       73.33      113.38     12.12 o 
  -6   8   3       29.06       58.19      7.50 o 
  -5   8   3      165.45      191.78     14.55 o 
  -4   8   3       39.61       53.23      6.55 o 
  -3   8   3       30.10       28.36      6.45 o 
  -2   8   3       95.09       79.02      8.42 o 
  -1   8   3      108.97       92.84      8.60 o 
   0   8   3      509.68      379.24     16.37 o 
   1   8   3      107.84       86.92      7.62 o 
   2   8   3       91.90       73.20      6.25 o 
   3   8   3       31.69       16.46      5.91 o 
   4   8   3       40.62       80.80      8.70 o 
   5   8   3      162.53      197.00     11.08 o 
   6   8   3       28.72       60.26      7.66 o 
   7   8   3       69.97      105.73      8.87 o 
   8   8   3       89.84      142.91      9.94 o 
  -7   9   3       64.16       76.69      9.79 o 
  -6   9   3        0.72       11.39      7.19 o 
  -5   9   3        3.04       14.05     11.02 o 
  -4   9   3       76.38       81.33      8.87 o 
  -3   9   3       91.42       98.64     10.69 o 
  -2   9   3       66.21       76.76      9.18 o 
  -1   9   3      259.11      234.89     17.54 o 
   0   9   3       29.60      133.71     27.18 o 
   1   9   3      261.48      216.59     13.30 o 
   2   9   3       64.36       88.93     12.26 o 
   3   9   3       92.19       96.00     12.15 o 
   4   9   3       80.13       78.02      9.03 o 
   5   9   3        3.15       20.95     12.61 o 
   6   9   3        0.75        0.17     14.13 o 
   7   9   3       64.12       67.89      8.87 o 
  -6  10   3       19.30       19.87      9.28 o 
  -5  10   3        9.50        5.11      8.02 o 
  -4  10   3       46.36       46.78     16.53 o 
  -3  10   3       11.40       11.13     11.75 o 
  -2  10   3       54.77       50.61     15.55 o 
  -1  10   3       26.69       10.30      8.55 o 
   0  10   3       21.82       56.03     12.12 o 
   1  10   3       29.16       17.44      7.93 o 
   2  10   3       53.02       53.97     11.63 o 
   3  10   3       12.25       20.17      8.33 o 
   4  10   3       47.86       35.55     23.16 o 
   5  10   3        9.81        5.96     11.34 o 
   6  10   3       20.09       23.29      9.28 o 
  -4  11   3        0.34        0.05     12.95 o 
  -3  11   3       49.89       32.45     11.19 o 
  -2  11   3       27.00       28.35     14.14 o 
  -1  11   3       64.34       53.92     16.70 o 
   0  11   3       26.00       14.26     10.41 o 
   1  11   3       65.19       32.64     17.35 o 
   2  11   3       28.60       14.55     10.52 o 
   3  11   3       50.47       23.60     10.52 o 
   4  11   3        0.24        0.09     10.25 o 
   0   1   4     8141.71     7873.43    278.08 o 
   1   1   4        6.24       33.60      9.17 o 
  -1   2   4    19384.72    21855.86    562.69 o 
   0   2   4     8244.73     7151.53    107.65 o 
   1   2   4    19279.31    21023.19    596.07 o 
   2   2   4     8851.03     7586.49     96.52 o 
  -2   3   4      888.32      916.75     20.81 o 
  -1   3   4     2157.88     2030.20     40.49 o 
   0   3   4      123.04      109.26      8.32 o 
   1   3   4     2191.87     1987.77     38.31 o 
   2   3   4      879.66      921.72     23.54 o 
   3   3   4     1554.78     1154.68     25.07 o 
  -3   4   4      861.29     1001.79     32.81 o 
  -2   4   4      831.54      851.68     22.59 o 
  -1   4   4      735.41      783.68     21.72 o 
   0   4   4     1087.23      893.84      7.63 o 
   1   4   4      735.26      796.41     22.80 o 
   2   4   4      827.61      847.02     26.70 o 
   3   4   4      826.05      977.81     34.35 o 
   4   4   4     7816.03     7207.95    167.82 o 
  -4   5   4      896.43      899.52     27.30 o 
  -3   5   4     3244.39     3102.43     72.66 o 
  -2   5   4     3771.27     3726.61     87.11 o 
  -1   5   4      463.33      411.05     16.97 o 
   0   5   4     3723.59     3602.60     76.89 o 
   1   5   4      495.52      436.74     11.17 o 
   2   5   4     3779.06     3600.86     85.68 o 
   3   5   4     3287.98     3063.76     75.97 o 
   4   5   4      873.68      895.51     27.25 o 
   5   5   4       68.68       80.10      9.46 o 
  -5   6   4      167.92      177.76     12.52 o 
  -4   6   4      340.57      447.50     14.81 o 
  -3   6   4      251.92      249.94      8.71 o 
  -2   6   4      522.55      538.98     18.44 o 
  -1   6   4      699.34      606.88     15.09 o 
   0   6   4      131.06      155.89      6.25 o 
   1   6   4      695.98      611.06     14.18 o 
   2   6   4      542.30      513.95     15.13 o 
   3   6   4      253.49      226.53      9.09 o 
   4   6   4      330.07      417.17     13.53 o 
   5   6   4      178.77      204.65     10.44 o 
   6   6   4        4.20       93.02     11.77 o 
  -6   7   4      409.48      513.28     18.57 o 
  -5   7   4       22.40       17.78      6.18 o 
  -4   7   4       11.40        6.87      5.27 o 
  -3   7   4      534.09      497.40     18.39 o 
  -2   7   4     1248.12     1229.70     29.51 o 
  -1   7   4      144.18      141.85     10.16 o 
   0   7   4      334.44      267.00      9.64 o 
   1   7   4      147.23      160.35      9.73 o 
   2   7   4     1262.14     1208.74     28.19 o 
   3   7   4      543.71      495.24     31.76 o 
   4   7   4       11.41       24.69      5.80 o 
   5   7   4       21.99       20.50      6.42 o 
   6   7   4      418.99      518.66     18.57 o 
   7   7   4       49.96       72.82      7.79 o 
  -7   8   4       32.33       71.34      8.44 o 
  -6   8   4       24.70       46.07      7.12 o 
  -5   8   4      223.68      260.23     13.99 o 
  -4   8   4      299.02      249.88     11.33 o 
  -3   8   4       46.35       46.79     10.10 o 
  -2   8   4      406.28      371.17     21.11 o 
  -1   8   4      270.87      238.57     11.24 o 
   0   8   4       27.72       41.47      8.86 o 
   1   8   4      269.30      223.96      9.37 o 
   2   8   4      401.47      349.92     11.76 o 
   3   8   4       47.25       39.68     10.26 o 
   4   8   4      303.81      240.27     11.18 o 
   5   8   4      222.43      271.79     13.93 o 
   6   8   4       26.70       50.57      7.38 o 
   7   8   4       32.63       73.25     11.76 o 
   8   8   4       63.89       59.30      8.73 o 
  -7   9   4        6.83       17.95      7.50 o 
  -6   9   4       51.04       68.51      9.32 o 
  -5   9   4      106.15       96.84     10.07 o 
  -4   9   4       26.97       40.52     11.24 o 
  -3   9   4       38.74       46.72      8.00 o 
  -2   9   4      118.06      177.17     39.15 o 
  -1   9   4       39.60       76.32     23.11 o 
   0   9   4     1011.47      865.58     38.38 o 
   1   9   4       38.55       85.41     17.05 o 
   2   9   4      113.32      161.08     12.12 o 
   3   9   4       38.39       30.75     13.54 o 
   4   9   4       27.06       35.29      7.59 o 
   5   9   4      105.22       82.18     14.43 o 
   6   9   4       53.32       72.53      7.98 o 
   7   9   4        6.24       21.16      7.78 o 
  -6  10   4       15.14       26.92      9.43 o 
  -5  10   4        7.13        0.12      9.32 o 
  -4  10   4       19.57       28.55      9.77 o 
  -3  10   4       94.85       92.90     19.48 o 
  -2  10   4        9.65       14.51     10.88 o 
  -1  10   4        5.57        0.69      8.50 o 
   0  10   4        9.51       16.43     10.08 o 
   1  10   4        6.30        2.11      7.07 o 
   2  10   4       11.28       14.14      8.90 o 
   3  10   4       90.86      108.10     12.12 o 
   4  10   4       21.40       23.29     10.59 o 
   5  10   4        7.97        0.10      8.55 o 
   6  10   4       14.90       21.32     11.07 o 
  -4  11   4        5.66        0.01      9.55 o 
  -3  11   4       27.59       21.66     10.93 o 
  -2  11   4       54.17       26.88     21.13 o 
  -1  11   4       46.88       46.14     14.24 o 
   0  11   4       79.56       58.89     12.69 o 
   1  11   4       45.45       38.29     17.43 o 
   2  11   4       54.93       25.68     10.19 o 
   3  11   4       27.04       15.41     10.53 o 
   4  11   4        5.65        0.02     10.28 o 
   0   1   5      876.80      549.90      7.93 o 
   1   1   5     6679.87     6358.30    200.92 o 
  -1   2   5    10033.08     9732.88    360.78 o 
   0   2   5       33.45       13.69      2.97 o 
   1   2   5     9988.86     9783.98    328.28 o 
   2   2   5     8196.58     8389.93    126.72 o 
  -2   3   5     5272.94     4756.60    104.01 o 
  -1   3   5     3607.31     3331.52     54.02 o 
   0   3   5     6558.24     6521.88    277.76 o 
   1   3   5     3575.71     3271.63     47.99 o 
   2   3   5     5259.48     4899.74    103.69 o 
   3   3   5        2.16       15.63      5.46 o 
  -3   4   5     5116.52     5205.21    110.46 o 
  -2   4   5     1500.70     1461.85     38.27 o 
  -1   4   5     2539.15     2329.81     36.34 o 
   0   4   5      311.87      251.44     15.47 o 
   1   4   5     2583.00     2368.48     35.97 o 
   2   4   5     1477.15     1408.77     39.35 o 
   3   4   5     5137.72     5198.96    114.56 o 
   4   4   5     1622.50     1757.00     72.87 o 
  -4   5   5      570.76      661.34     18.49 o 
  -3   5   5      115.86      211.56     22.71 o 
  -2   5   5      496.28      628.12     19.65 o 
  -1   5   5       79.78      106.52     11.10 o 
   0   5   5     1542.25     1585.73     22.11 o 
   1   5   5       83.53      122.80      8.30 o 
   2   5   5      515.70      642.84     31.49 o 
   3   5   5      125.15      165.57      7.67 o 
   4   5   5      570.52      664.36     18.42 o 
   5   5   5     1332.23     1144.54     32.48 o 
  -5   6   5       46.00       44.43     10.06 o 
  -4   6   5      291.77      279.40     10.11 o 
  -3   6   5      867.57      823.14     21.08 o 
  -2   6   5       55.54       91.65      9.29 o 
  -1   6   5      243.71      300.53     11.28 o 
   0   6   5      176.83      139.81      5.11 o 
   1   6   5      248.96      310.73      9.54 o 
   2   6   5       53.18       93.75     10.24 o 
   3   6   5      868.19      870.70     21.87 o 
   4   6   5      283.24      284.20     10.58 o 
   5   6   5       44.13       44.81      8.42 o 
   6   6   5     1558.14     1457.08     50.52 o 
  -6   7   5      319.24      432.95     16.81 o 
  -5   7   5       70.41       79.33      7.90 o 
  -4   7   5      155.05      208.11     23.11 o 
  -3   7   5      297.62      319.63     23.04 o 
  -2   7   5      296.18      362.62     15.24 o 
  -1   7   5      193.73      181.77     13.39 o 
   0   7   5       18.77       30.04     14.44 o 
   1   7   5      202.44      202.00     14.68 o 
   2   7   5      294.30      334.45     17.99 o 
   3   7   5      302.17      315.94     20.02 o 
   4   7   5      164.79      211.56     12.21 o 
   5   7   5       74.13       86.01      8.05 o 
   6   7   5      317.63      445.33     16.96 o 
   7   7   5      115.71      156.25      9.41 o 
  -7   8   5      223.33      196.71     11.68 o 
  -6   8   5       18.93       27.12      6.82 o 
  -5   8   5      255.91      275.87     13.02 o 
  -4   8   5      143.26      134.39      9.37 o 
  -3   8   5       85.36      107.55     10.41 o 
  -2   8   5       95.02      118.55     10.03 o 
  -1   8   5      363.72      319.98     22.32 o 
   0   8   5      258.04      209.82     10.44 o 
   1   8   5      369.70      328.55     15.32 o 
   2   8   5      101.81      113.20      8.34 o 
   3   8   5       80.77       85.95      7.66 o 
   4   8   5      143.76      145.57      9.43 o 
   5   8   5      250.00      261.02     12.64 o 
   6   8   5       17.62       24.83      9.01 o 
   7   8   5      223.79      208.49     12.22 o 
   8   8   5        3.33       16.78      7.36 o 
  -7   9   5       52.39       71.68      8.69 o 
  -6   9   5       74.59       71.64      8.54 o 
  -5   9   5       38.45       33.14      8.77 o 
  -4   9   5       71.91       86.93      8.62 o 
  -3   9   5       23.27       34.36     10.07 o 
  -2   9   5      961.05      899.29     64.55 o 
  -1   9   5      591.46      437.28     21.12 o 
   0   9   5       24.66       96.75     22.73 o 
   1   9   5      596.51      532.57     23.52 o 
   2   9   5      953.71      914.61     63.90 o 
   3   9   5       20.93        8.59     10.66 o 
   4   9   5       74.45       95.98     13.67 o 
   5   9   5       37.66       56.55     10.97 o 
   6   9   5       77.44      100.56     11.81 o 
   7   9   5       52.59       78.85     11.18 o 
  -6  10   5       29.41       41.74      9.69 o 
  -5  10   5       21.71       20.91      8.43 o 
  -4  10   5       22.67        9.42      9.53 o 
  -3  10   5      174.86      125.86     17.87 o 
  -2  10   5      141.40      129.30     16.82 o 
  -1  10   5       48.29       66.60     11.18 o 
   0  10   5      115.75       57.87     11.12 o 
   1  10   5       45.40       23.04      8.21 o 
   2  10   5      143.29      122.79     14.26 o 
   3  10   5      179.19      147.86     14.38 o 
   4  10   5       21.87       28.68     10.25 o 
   5  10   5       23.00       16.73      8.52 o 
   6  10   5       30.61       24.38     14.24 o 
  -4  11   5        7.74        0.05      9.97 o 
  -3  11   5       62.12       27.79     11.19 o 
  -2  11   5       26.83       11.27     11.82 o 
  -1  11   5       33.91       60.23     14.11 o 
   0  11   5      209.58      145.60     14.30 o 
   1  11   5       34.23       43.41     14.00 o 
   2  11   5       26.02       16.22     10.12 o 
   3  11   5       62.27       34.59     11.65 o 
   4  11   5        8.09        0.07     10.53 o 
   0   1   6      111.05      157.55     79.78 o 
   1   1   6     8039.73     7932.96    283.82 o 
  -1   2   6    13282.57    14149.61    568.04 o 
   0   2   6      412.84      314.00      5.56 o 
   1   2   6    13275.29    13924.67    374.11 o 
   2   2   6     4873.83     4873.25    141.40 o 
  -2   3   6     1913.84     1678.57     20.53 o 
  -1   3   6       84.56      118.69      3.26 o 
   0   3   6     2543.33     2909.53    154.04 o 
   1   3   6       86.85      141.66      4.34 o 
   2   3   6     1876.35     1648.86     21.49 o 
   3   3   6      328.11      401.21      6.03 o 
  -3   4   6     1038.04     1096.19     25.37 o 
  -2   4   6     1346.10     1257.18     25.13 o 
  -1   4   6      533.64      517.38     12.90 o 
   0   4   6      113.52      150.20      4.63 o 
   1   4   6      535.99      527.32     15.12 o 
   2   4   6     1369.09     1262.65     24.08 o 
   3   4   6     1062.14     1068.25     30.32 o 
   4   4   6      533.92      750.58     32.02 o 
  -4   5   6     1635.98     1560.29     41.57 o 
  -3   5   6      268.49      248.88      9.98 o 
  -2   5   6      109.98       71.73      4.85 o 
  -1   5   6     1997.81     1912.30     36.78 o 
   0   5   6       81.46       91.86     14.34 o 
   1   5   6     1972.50     1908.49     36.23 o 
   2   5   6      117.67       70.00      8.19 o 
   3   5   6      281.22      280.18     14.64 o 
   4   5   6     1625.59     1582.98     41.57 o 
   5   5   6      184.46      235.42      9.40 o 
  -5   6   6      296.66      263.02     14.41 o 
  -4   6   6       48.34       72.38      5.59 o 
  -3   6   6       73.21       91.25     17.97 o 
  -2   6   6      243.09      208.86      8.10 o 
  -1   6   6      496.51      445.46     12.91 o 
   0   6   6       66.56       55.62      4.34 o 
   1   6   6      475.85      430.27     12.51 o 
   2   6   6      238.16      217.11      8.72 o 
   3   6   6       70.64       79.82     15.74 o 
   4   6   6       51.01       68.76      5.71 o 
   5   6   6      283.62      261.79     11.83 o 
   6   6   6      134.94      256.93     30.68 o 
  -6   7   6      275.44      375.32     15.33 o 
  -5   7   6      136.31      152.74      9.25 o 
  -4   7   6     1302.30     1236.01     37.65 o 
  -3   7   6      753.53      690.89     20.40 o 
  -2   7   6       67.23       79.52      5.50 o 
  -1   7   6      600.26      598.92     18.67 o 
   0   7   6     1001.86      992.66     38.60 o 
   1   7   6      593.28      609.11     18.70 o 
   2   7   6       65.75       78.31      8.80 o 
   3   7   6      763.11      714.00     22.15 o 
   4   7   6     1304.46     1270.88     50.05 o 
   5   7   6      134.96      167.32      9.67 o 
   6   7   6      282.12      367.71     15.19 o 
   7   7   6       13.23       30.98     11.41 o 
  -7   8   6       45.81       80.70      8.69 o 
  -6   8   6       29.38       32.22      7.36 o 
  -5   8   6       59.88       86.48      8.05 o 
  -4   8   6      148.05      186.91      9.69 o 
  -3   8   6       63.70       63.57      8.70 o 
  -2   8   6       41.79       33.61      6.14 o 
  -1   8   6      744.77      649.42     30.19 o 
   0   8   6       44.37       91.07     12.97 o 
   1   8   6      746.53      624.25     19.35 o 
   2   8   6       40.76       23.22      6.11 o 
   3   8   6       64.78       68.70      9.69 o 
   4   8   6      147.49      178.17      9.66 o 
   5   8   6       61.83       81.36      9.32 o 
   6   8   6       28.34       32.14      7.50 o 
   7   8   6       45.62       76.70      8.73 o 
   8   8   6        1.18       10.94      7.38 o 
  -7   9   6       25.25       47.73      8.27 o 
  -6   9   6        3.73       27.37      7.36 o 
  -5   9   6       92.42       99.66      9.83 o 
  -4   9   6      184.14      164.96     11.49 o 
  -3   9   6      135.96      172.39     10.74 o 
  -2   9   6      162.89      298.12     20.81 o 
  -1   9   6       77.34      153.60     34.02 o 
   0   9   6      182.70      197.06     14.83 o 
   1   9   6       79.32      156.81     28.74 o 
   2   9   6      162.16      305.14     26.07 o 
   3   9   6      140.58      147.73     14.87 o 
   4   9   6      183.13      174.95     19.39 o 
   5   9   6       93.02       85.59     13.32 o 
   6   9   6        4.03       20.37      9.63 o 
   7   9   6       24.61       44.26      8.30 o 
  -6  10   6        7.96        8.61      8.57 o 
  -5  10   6        3.43        4.71      7.95 o 
  -4  10   6        2.63        3.74      9.49 o 
  -3  10   6       72.97       76.44     11.30 o 
  -2  10   6       94.72       93.67     13.51 o 
  -1  10   6       46.61       51.18     13.18 o 
   0  10   6        0.20       20.70     10.30 o 
   1  10   6       46.87       32.44      8.41 o 
   2  10   6       91.77       92.81     10.95 o 
   3  10   6       72.65       61.88      9.79 o 
   4  10   6        2.67        0.06      9.50 o 
   5  10   6        3.25        0.15     10.56 o 
   6  10   6        7.78       17.28     11.95 o 
  -4  11   6       77.83       73.75     16.64 o 
  -3  11   6       44.82       22.56     10.05 o 
  -2  11   6        6.44       25.53     18.23 o 
  -1  11   6       81.04       50.82     18.46 o 
   0  11   6       75.01       84.65     11.96 o 
   1  11   6       80.99       29.97     14.02 o 
   2  11   6        5.29        0.85     10.84 o 
   3  11   6       44.53       13.06     10.72 o 
   4  11   6       78.47       67.88     26.45 o 
   0   1   7    23355.48    30691.84    912.31 o 
   1   1   7     1061.45     1209.06     32.49 o 
  -1   2   7      619.11      656.27     17.87 o 
   0   2   7     1116.47     1125.14     44.65 o 
   1   2   7      611.24      632.70     20.26 o 
   2   2   7       32.36        2.95     10.50 o 
  -2   3   7     2587.21     2717.99     68.79 o 
  -1   3   7      397.09      464.54     20.45 o 
   0   3   7     3092.26     2814.71     22.30 o 
   1   3   7      379.43      435.65     19.76 o 
   2   3   7     2546.98     2657.52     66.13 o 
   3   3   7      951.37     1136.55     20.99 o 
  -3   4   7     1478.47     1336.41     35.54 o 
  -2   4   7      169.82      166.36      9.92 o 
  -1   4   7      158.59      179.55      5.89 o 
   0   4   7        3.29        4.38      5.32 o 
   1   4   7      160.47      187.12      3.76 o 
   2   4   7      185.93      169.02      7.31 o 
   3   4   7     1439.54     1340.56     40.53 o 
   4   4   7      634.54      634.85     15.97 o 
  -4   5   7      138.08      189.83     12.95 o 
  -3   5   7      427.98      423.97     15.87 o 
  -2   5   7      456.78      414.28     13.20 o 
  -1   5   7     2651.64     2578.39     58.00 o 
   0   5   7     2861.30     3029.01     47.52 o 
   1   5   7     2668.06     2565.41     59.14 o 
   2   5   7      451.14      418.84     13.18 o 
   3   5   7      415.37      446.48     16.69 o 
   4   5   7      132.11      182.60     24.80 o 
   5   5   7      555.63      569.89     19.81 o 
  -5   6   7      200.21      177.11      9.89 o 
  -4   6   7       95.52       79.21      9.19 o 
  -3   6   7     1420.29     1304.42     28.46 o 
  -2   6   7      544.97      562.08     16.34 o 
  -1   6   7      193.82      160.09      6.46 o 
   0   6   7      230.19      266.52      7.44 o 
   1   6   7      202.26      182.12      6.23 o 
   2   6   7      546.73      568.98     16.98 o 
   3   6   7     1390.61     1302.29     27.28 o 
   4   6   7       94.89       73.71      6.25 o 
   5   6   7      202.84      176.95     10.34 o 
   6   6   7       64.71       65.70      7.39 o 
  -6   7   7      244.77      306.18     13.68 o 
  -5   7   7      126.18      124.28      8.71 o 
  -4   7   7      468.05      542.91     19.49 o 
  -3   7   7      184.68      210.71     21.15 o 
  -2   7   7        3.81       21.65      6.97 o 
  -1   7   7      722.55      795.54     21.41 o 
   0   7   7      171.12      243.38     13.36 o 
   1   7   7      730.04      804.95     18.21 o 
   2   7   7        4.14       15.31      8.37 o 
   3   7   7      179.00      221.16     16.00 o 
   4   7   7      467.39      558.76     34.43 o 
   5   7   7      134.78      146.27      9.25 o 
   6   7   7      241.52      294.70     13.84 o 
   7   7   7      590.26      581.70     22.19 o 
  -7   8   7       70.91       88.37      8.87 o 
  -6   8   7      102.86       90.22      8.85 o 
  -5   8   7       53.33       85.57      8.66 o 
  -4   8   7      359.75      306.48     12.39 o 
  -3   8   7      162.20      142.34      9.21 o 
  -2   8   7       51.16       62.23      7.47 o 
  -1   8   7      139.02      171.35     11.39 o 
   0   8   7      566.10      509.59     13.57 o 
   1   8   7      135.58      161.66     10.12 o 
   2   8   7       46.71       46.71      5.84 o 
   3   8   7      167.58      138.14      8.38 o 
   4   8   7      355.71      326.81     12.48 o 
   5   8   7       52.03       86.44      8.27 o 
   6   8   7      102.97       99.02      9.79 o 
   7   8   7       68.74       70.83      8.96 o 
   8   8   7        2.32        9.21      7.50 o 
  -7   9   7       14.81       19.88      9.23 o 
  -6   9   7      111.02      140.90      9.73 o 
  -5   9   7       51.77       76.73     19.16 o 
  -4   9   7        9.05       26.44      7.67 o 
  -3   9   7      255.37      280.64     22.31 o 
  -2   9   7      252.83      265.78     16.92 o 
  -1   9   7      728.06      563.76     32.62 o 
   0   9   7      267.09      257.92     15.84 o 
   1   9   7      730.00      560.05     31.49 o 
   2   9   7      258.06      241.39     14.92 o 
   3   9   7      254.79      238.03     23.02 o 
   4   9   7        7.80        4.21      7.40 o 
   5   9   7       49.70       71.68      9.22 o 
   6   9   7      110.24      132.41      9.90 o 
   7   9   7       14.72       16.99      7.63 o 
  -6  10   7       13.23       32.37      9.43 o 
  -5  10   7        4.78        0.43      9.38 o 
  -4  10   7       29.14       17.04     10.11 o 
  -3  10   7       42.93       48.31     15.69 o 
  -2  10   7      165.49      158.43     14.20 o 
  -1  10   7      127.57      121.72     11.05 o 
   0  10   7      140.42      144.61     13.11 o 
   1  10   7      126.11      116.29     10.28 o 
   2  10   7      167.01      170.56     12.81 o 
   3  10   7       42.03       24.54     15.07 o 
   4  10   7       28.45       27.10     11.62 o 
   5  10   7        5.08        2.06     10.25 o 
   6  10   7       13.23       38.17      9.83 o 
  -4  11   7       15.45        5.35     17.85 o 
  -3  11   7        2.75        2.64     10.05 o 
  -2  11   7       24.09       21.00     11.32 o 
  -1  11   7       73.35       82.19     18.99 o 
   0  11   7       42.34       47.60     11.71 o 
   1  11   7       73.21       46.42     18.64 o 
   2  11   7       23.42       11.62     11.02 o 
   3  11   7        2.39        0.10     10.50 o 
   4  11   7       15.83        2.57     15.53 o 
   0   0   8    35478.36    29473.41    209.16 o 
   0   1   8       25.51        7.93      7.30 o 
   1   1   8     2320.48     2826.76     81.21 o 
  -1   2   8    12930.29    14576.07    290.66 o 
   0   2   8     2405.72     2081.50     22.99 o 
   1   2   8    12748.24    13949.75    287.24 o 
   2   2   8     6902.56     7628.17    294.62 o 
  -2   3   8      583.81      618.93     16.00 o 
  -1   3   8     1599.44     1731.47     40.94 o 
   0   3   8     3665.27     3498.20     85.90 o 
   1   3   8     1562.50     1619.41     36.49 o 
   2   3   8      599.10      645.00     15.71 o 
   3   3   8      269.23      255.64      6.86 o 
  -3   4   8      322.52      318.41     10.25 o 
  -2   4   8      721.96      844.23     17.61 o 
  -1   4   8     2571.92     2386.62     50.42 o 
   0   4   8      421.23      505.37      5.96 o 
   1   4   8     2602.37     2413.61     47.93 o 
   2   4   8      716.40      845.02     19.52 o 
   3   4   8      307.91      297.77     12.21 o 
   4   4   8       21.06        7.49      9.34 o 
  -4   5   8       81.71       80.60     16.10 o 
  -3   5   8     1143.60     1016.46     25.15 o 
  -2   5   8      537.75      523.87     13.38 o 
  -1   5   8     2231.18     2196.20     42.48 o 
   0   5   8     1485.35     1647.17     28.26 o 
   1   5   8     2188.01     2107.41     41.11 o 
   2   5   8      533.73      510.98     13.31 o 
   3   5   8     1140.40     1008.60     29.48 o 
   4   5   8       84.38       92.82      8.03 o 
   5   5   8      554.66      574.73     17.96 o 
  -5   6   8      384.23      386.69     13.98 o 
  -4   6   8      348.71      469.27     22.72 o 
  -3   6   8      105.62       92.52      6.74 o 
  -2   6   8      921.27      897.20     20.48 o 
  -1   6   8      147.17      143.40      6.60 o 
   0   6   8      598.62      509.31     16.23 o 
   1   6   8      138.18      152.25      6.59 o 
   2   6   8      944.03      940.31     20.60 o 
   3   6   8      102.45      123.75     17.13 o 
   4   6   8      348.64      444.83     13.40 o 
   5   6   8      375.48      408.29     18.04 o 
   6   6   8      250.34      199.66     11.15 o 
  -6   7   8       58.72       55.50      7.66 o 
  -5   7   8      102.58       96.01      8.27 o 
  -4   7   8      278.11      338.24     12.39 o 
  -3   7   8      381.71      376.56     12.37 o 
  -2   7   8      709.91      579.55     15.27 o 
  -1   7   8      822.75      831.11     19.85 o 
   0   7   8     1644.66     1539.40     39.73 o 
   1   7   8      830.80      864.97     19.89 o 
   2   7   8      711.75      583.06     15.20 o 
   3   7   8      378.27      373.63     11.10 o 
   4   7   8      270.37      323.58     13.15 o 
   5   7   8      101.92       96.41      8.41 o 
   6   7   8       56.79       52.34      7.74 o 
   7   7   8       15.86       78.56      9.51 o 
  -7   8   8       15.24       44.99      7.38 o 
  -6   8   8       96.64       88.24      8.54 o 
  -5   8   8      213.55      211.41     11.38 o 
  -4   8   8       30.75       39.17      7.28 o 
  -3   8   8       80.23       82.91     10.10 o 
  -2   8   8      418.63      398.81     14.38 o 
  -1   8   8       33.49       33.48     10.92 o 
   0   8   8      331.58      278.15     10.99 o 
   1   8   8       33.91       26.26      7.31 o 
   2   8   8      414.75      397.55     14.25 o 
   3   8   8       75.80       75.83      7.57 o 
   4   8   8       32.91       52.27      6.63 o 
   5   8   8      211.58      230.00     11.63 o 
   6   8   8       94.82       91.73      8.71 o 
   7   8   8       15.73       46.98      7.50 o 
   8   8   8        0.02       14.64     10.37 o 
  -7   9   8       49.10       42.42      8.55 o 
  -6   9   8       26.10       35.51      8.70 o 
  -5   9   8       59.67       52.75      8.81 o 
  -4   9   8        1.40        0.21      6.81 o 
  -3   9   8        0.41        6.10      8.49 o 
  -2   9   8      405.46      371.44     18.92 o 
  -1   9   8       64.83      120.56     19.41 o 
   0   9   8      395.27      289.53     14.84 o 
   1   9   8       63.95      133.25     17.01 o 
   2   9   8      397.93      336.78     26.39 o 
   3   9   8        0.40        4.23      9.92 o 
   4   9   8        1.16        0.19     12.58 o 
   5   9   8       57.99       62.82     14.68 o 
   6   9   8       25.54       33.80      7.98 o 
   7   9   8       51.51       70.13      8.96 o 
  -6  10   8       64.81       88.34     19.44 o 
  -5  10   8        2.08        5.79      8.18 o 
  -4  10   8       13.04        0.06      9.49 o 
  -3  10   8       15.21       19.20      9.03 o 
  -2  10   8       33.13       44.75     17.24 o 
  -1  10   8       42.65       56.57      9.44 o 
   0  10   8      125.28      100.67     12.51 o 
   1  10   8       43.66       52.37      9.46 o 
   2  10   8       33.30       41.17     13.40 o 
   3  10   8       13.97        8.18     11.96 o 
   4  10   8       13.81        0.04     24.37 o 
   5  10   8        1.91        0.23     12.58 o 
   6  10   8       65.76       70.16     10.60 o 
  -4  11   8       12.60        0.04      9.81 o 
  -3  11   8       22.87       21.43     15.19 o 
  -2  11   8       14.31        1.24     10.54 o 
  -1  11   8       64.35       53.54     18.57 o 
   0  11   8       50.59       31.13     13.27 o 
   1  11   8       62.96       51.63     18.90 o 
   2  11   8       13.84        0.20      9.67 o 
   3  11   8       23.25        3.56     10.74 o 
   4  11   8       12.54        4.36     14.01 o 
   0   1   9        2.73       31.04      9.28 o 
   1   1   9     6479.60     6094.62    195.48 o 
  -1   2   9     2667.84     2908.44     71.84 o 
   0   2   9     2435.66     2249.20     46.47 o 
   1   2   9     2590.21     2722.32     71.29 o 
   2   2   9     1821.15     1723.59     29.64 o 
  -2   3   9     2952.64     3238.66     76.85 o 
  -1   3   9      460.49      429.52     11.15 o 
   0   3   9      521.35      578.86      4.06 o 
   1   3   9      461.29      436.69     10.18 o 
   2   3   9     2929.76     3008.10     72.79 o 
   3   3   9     3447.14     3503.82     51.69 o 
  -3   4   9      290.28      320.67     12.39 o 
  -2   4   9     2525.48     2563.81     61.84 o 
  -1   4   9      418.19      446.49     18.62 o 
   0   4   9     3181.61     3014.57     74.90 o 
   1   4   9      424.41      463.48     16.50 o 
   2   4   9     2506.66     2549.65     68.94 o 
   3   4   9      267.00      291.30      6.85 o 
   4   4   9      359.18      329.91     12.63 o 
  -4   5   9     1084.73     1016.53     25.61 o 
  -3   5   9       64.82       83.62      4.90 o 
  -2   5   9      599.44      605.39     12.37 o 
  -1   5   9      419.33      469.62     11.14 o 
   0   5   9        8.03        4.53      5.13 o 
   1   5   9      398.94      478.91     14.46 o 
   2   5   9      596.42      621.58     13.83 o 
   3   5   9       62.74       92.67      9.15 o 
   4   5   9     1097.45     1033.48     25.64 o 
   5   5   9       23.65       46.82      7.70 o 
  -5   6   9      158.92      215.53     12.73 o 
  -4   6   9     1372.09     1248.82     35.59 o 
  -3   6   9      233.52      244.59      9.73 o 
  -2   6   9      379.51      370.22     10.39 o 
  -1   6   9      580.46      533.03     11.24 o 
   0   6   9       90.92       78.54      5.26 o 
   1   6   9      562.35      523.09     11.03 o 
   2   6   9      376.29      349.76      7.69 o 
   3   6   9      227.50      239.50     10.03 o 
   4   6   9     1349.66     1265.27     38.00 o 
   5   6   9      158.71      200.09     16.94 o 
   6   6   9       67.01       78.74     11.49 o 
  -6   7   9       52.68       31.95      6.71 o 
  -5   7   9       32.62       28.76      6.84 o 
  -4   7   9      410.53      400.80     15.61 o 
  -3   7   9      759.34      682.05     20.60 o 
  -2   7   9       65.00       67.58      9.30 o 
  -1   7   9      427.29      380.71     14.80 o 
   0   7   9     1262.16     1216.39     34.49 o 
   1   7   9      426.22      385.89     13.31 o 
   2   7   9       69.87       79.89     13.17 o 
   3   7   9      753.79      680.54     20.39 o 
   4   7   9      410.10      399.07     16.67 o 
   5   7   9       36.52       34.13      6.64 o 
   6   7   9       53.98       43.44      7.19 o 
   7   7   9       19.44       18.69      7.25 o 
  -7   8   9       29.26       24.51      8.24 o 
  -6   8   9       18.09       26.51      6.85 o 
  -5   8   9       20.82       31.40      6.71 o 
  -4   8   9      241.28      203.94     12.04 o 
  -3   8   9      100.42      121.68      9.45 o 
  -2   8   9      341.15      309.58     12.57 o 
  -1   8   9      128.08      127.72     16.12 o 
   0   8   9      221.12      215.62      9.80 o 
   1   8   9      130.73      139.89      7.92 o 
   2   8   9      334.47      308.16     12.00 o 
   3   8   9      101.64      124.14      9.05 o 
   4   8   9      247.75      216.63     14.96 o 
   5   8   9       22.32       30.17      6.97 o 
   6   8   9       16.76       33.89      7.08 o 
   7   8   9       30.15       36.36      7.66 o 
   8   8   9      101.09      131.26     10.49 o 
  -7   9   9        0.39        5.01      7.38 o 
  -6   9   9       48.95       40.40      8.39 o 
  -5   9   9       52.41       61.26      9.06 o 
  -4   9   9       18.45       12.65      7.18 o 
  -3   9   9       18.39       22.97      8.18 o 
  -2   9   9       46.92       59.36     11.43 o 
  -1   9   9      282.54      241.68     13.83 o 
   0   9   9        2.94       14.32      8.86 o 
   1   9   9      282.82      227.37     11.20 o 
   2   9   9       47.54       59.84      8.51 o 
   3   9   9       18.50       13.29      6.68 o 
   4   9   9       19.00       10.25      7.84 o 
   5   9   9       53.87       56.34      9.28 o 
   6   9   9       49.60       52.27      8.15 o 
   7   9   9        0.30        4.27      7.50 o 
  -6  10   9       11.42        5.93      9.06 o 
  -5  10   9       29.98       27.14     13.25 o 
  -4  10   9        2.36        3.22      9.50 o 
  -3  10   9       50.64       45.28      9.69 o 
  -2  10   9      102.37       97.21     17.66 o 
  -1  10   9      128.04      103.37     10.85 o 
   0  10   9        3.11        6.57     10.16 o 
   1  10   9      128.80       91.24     10.84 o 
   2  10   9      104.15      105.66     11.60 o 
   3  10   9       51.90       48.96     15.84 o 
   4  10   9        2.04       11.59     10.19 o 
   5  10   9       29.68       10.09      8.86 o 
   6  10   9       10.81        7.62      8.81 o 
  -4  11   9        0.77        0.14     10.23 o 
  -3  11   9        2.84        5.02     11.48 o 
  -2  11   9        0.68        0.48     10.44 o 
  -1  11   9       42.67       26.83     18.13 o 
   0  11   9       54.40       33.38     11.59 o 
   1  11   9       42.05       24.78     17.56 o 
   2  11   9        0.61        0.42      9.27 o 
   3  11   9        2.55        0.51     10.52 o 
   4  11   9        0.80        0.18     10.05 o 
   0   1  10    15403.46    22494.19    838.73 o 
   1   1  10    20084.03    22005.74    525.57 o 
  -1   2  10       62.94      104.71     16.25 o 
   0   2  10     1420.93     1539.69     46.60 o 
   1   2  10       64.30       97.83     16.64 o 
   2   2  10     4947.77     4843.57    110.03 o 
  -2   3  10     1289.60     1320.75     23.38 o 
  -1   3  10      630.57      576.01     10.79 o 
   0   3  10       62.52      158.21     18.13 o 
   1   3  10      647.76      596.08     11.77 o 
   2   3  10     1352.49     1338.90     20.53 o 
   3   3  10      238.27      252.12     11.44 o 
  -3   4  10     1176.26     1178.41     21.83 o 
  -2   4  10     1353.40     1350.11     27.11 o 
  -1   4  10      515.74      570.14     13.79 o 
   0   4  10      110.33      124.86      8.64 o 
   1   4  10      516.37      561.51     12.66 o 
   2   4  10     1351.68     1392.84     26.98 o 
   3   4  10     1168.95     1126.39     21.57 o 
   4   4  10     1257.64     1195.29     23.42 o 
  -4   5  10      280.76      322.95     15.17 o 
  -3   5  10      165.50      169.15      5.69 o 
  -2   5  10     1028.66     1064.92     25.67 o 
  -1   5  10     1879.59     1721.78     28.42 o 
   0   5  10       17.76        0.55      3.03 o 
   1   5  10     1903.36     1746.74     26.38 o 
   2   5  10     1048.63     1082.91     27.52 o 
   3   5  10      165.65      163.18      5.43 o 
   4   5  10      287.56      323.17     20.47 o 
   5   5  10       99.04      105.85      8.29 o 
  -5   6  10      575.89      455.11     17.18 o 
  -4   6  10      390.34      557.54     18.22 o 
  -3   6  10      151.07      167.37      8.85 o 
  -2   6  10      192.89      182.70      7.66 o 
  -1   6  10      374.88      357.97     10.95 o 
   0   6  10      152.31      145.79      4.07 o 
   1   6  10      368.13      341.90      8.94 o 
   2   6  10      203.42      190.07      7.04 o 
   3   6  10      153.78      167.97      5.98 o 
   4   6  10      384.24      547.14     17.53 o 
   5   6  10      588.02      463.71     21.78 o 
   6   6  10        8.86       12.17      8.70 o 
  -6   7  10       19.17       17.04     11.80 o 
  -5   7  10      101.29       86.49      8.17 o 
  -4   7  10      475.92      504.43     17.25 o 
  -3   7  10       88.92      125.62     12.67 o 
  -2   7  10       38.71       66.93     11.06 o 
  -1   7  10      108.17      125.88      8.18 o 
   0   7  10     1106.77     1104.21     24.89 o 
   1   7  10      101.02      116.84      6.71 o 
   2   7  10       38.98       54.04      7.07 o 
   3   7  10       91.90      121.39     11.88 o 
   4   7  10      483.33      517.15     18.34 o 
   5   7  10      100.79       91.81      8.70 o 
   6   7  10       16.27       11.87      6.71 o 
   7   7  10       25.28       21.99      6.82 o 
  -7   8  10       10.29        4.70      6.97 o 
  -6   8  10       49.23       40.92      7.36 o 
  -5   8  10       90.30       78.87      8.05 o 
  -4   8  10      195.79      191.34      9.97 o 
  -3   8  10      394.52      386.87     16.24 o 
  -2   8  10      131.26      146.67     14.35 o 
  -1   8  10      187.27      155.48     15.57 o 
   0   8  10       28.53       72.61     13.46 o 
   1   8  10      184.16      153.64      9.22 o 
   2   8  10      131.29      140.98      8.54 o 
   3   8  10      390.64      362.53     24.08 o 
   4   8  10      195.25      188.56     10.19 o 
   5   8  10       87.39       79.49      8.51 o 
   6   8  10       48.87       35.02      7.63 o 
   7   8  10       10.75       22.32      7.61 o 
   8   8  10       39.85       45.95      8.33 o 
  -7   9  10        9.97       12.72      7.50 o 
  -6   9  10       12.79        9.56      6.97 o 
  -5   9  10       36.16       39.85      8.65 o 
  -4   9  10      100.88       88.88      8.96 o 
  -3   9  10      116.45      111.38     10.37 o 
  -2   9  10      114.88       87.87      9.65 o 
  -1   9  10       12.08       48.00     16.41 o 
   0   9  10       87.39       43.57      9.33 o 
   1   9  10       12.82       52.51     11.23 o 
   2   9  10      116.19       76.29     13.15 o 
   3   9  10      117.98      103.41      9.02 o 
   4   9  10      100.22       94.87      9.33 o 
   5   9  10       37.07       30.54      8.81 o 
   6   9  10       13.91       17.57      7.33 o 
   7   9  10       10.03       17.33      9.41 o 
  -6  10  10        9.48        2.28     15.18 o 
  -5  10  10        7.99        7.63      8.52 o 
  -4  10  10       27.97       32.11     10.58 o 
  -3  10  10       58.61       61.30      9.94 o 
  -2  10  10       42.55       39.88     10.38 o 
  -1  10  10       14.06       32.26      8.02 o 
   0  10  10       22.25       15.64     10.39 o 
   1  10  10       13.17       23.39     11.56 o 
   2  10  10       42.22       35.22      9.51 o 
   3  10  10       59.27       44.43      9.37 o 
   4  10  10       27.44       30.48     10.53 o 
   5  10  10        7.91        0.16      9.47 o 
   6  10  10       10.02       15.49      9.06 o 
  -4  11  10        2.62        0.03     10.23 o 
  -3  11  10        6.18        0.15     11.20 o 
  -2  11  10       51.14       35.23     12.80 o 
  -1  11  10       16.24        6.71     17.50 o 
   0  11  10      161.26      108.89     13.70 o 
   1  11  10       16.50       14.23     13.75 o 
   2  11  10       52.32       38.52     10.25 o 
   3  11  10        5.54        6.61      8.80 o 
   4  11  10        2.37        1.57     14.58 o 
   0   1  11    24556.73    29284.46    549.61 o 
   1   1  11     3843.36     3814.76     97.88 o 
  -1   2  11     2372.43     2373.88     58.85 o 
   0   2  11       98.58      190.08      9.19 o 
   1   2  11     2381.67     2285.65     59.41 o 
   2   2  11      152.03       90.04      5.20 o 
  -2   3  11     1504.30     1497.30     39.74 o 
  -1   3  11     2216.16     2162.44     26.87 o 
   0   3  11       46.12       31.55      5.59 o 
   1   3  11     2288.32     2205.63     28.16 o 
   2   3  11     1473.21     1439.75     36.71 o 
   3   3  11      449.44      390.83      8.84 o 
  -3   4  11      861.80      830.41     13.98 o 
  -2   4  11     2161.28     2230.91     50.70 o 
  -1   4  11       24.99       48.17      3.47 o 
   0   4  11        6.10        0.75      4.66 o 
   1   4  11       28.56       59.73      3.46 o 
   2   4  11     2176.91     2231.64     54.60 o 
   3   4  11      878.25      847.50     13.94 o 
   4   4  11      218.35      195.22     16.86 o 
  -4   5  11       58.62      100.34     13.70 o 
  -3   5  11      143.44      148.89      6.39 o 
  -2   5  11      141.70      157.14      8.11 o 
  -1   5  11      246.57      233.51      7.60 o 
   0   5  11       13.03       16.69      2.80 o 
   1   5  11      234.93      243.97     10.67 o 
   2   5  11      150.21      174.98      9.26 o 
   3   5  11      143.08      161.09      6.32 o 
   4   5  11       59.47       73.53      7.50 o 
   5   5  11        4.11        6.40      4.94 o 
  -5   6  11      225.70      205.92      9.86 o 
  -4   6  11     1015.64      939.71     28.33 o 
  -3   6  11      190.23      190.08     10.51 o 
  -2   6  11      123.95      165.55      8.41 o 
  -1   6  11      187.78      193.36      6.25 o 
   0   6  11       16.30       19.24      3.40 o 
   1   6  11      189.01      214.14      6.73 o 
   2   6  11      130.07      171.62     12.27 o 
   3   6  11      192.11      183.84      8.59 o 
   4   6  11     1019.31      933.98     28.39 o 
   5   6  11      225.98      247.39     10.85 o 
   6   6  11      300.68      310.90     22.07 o 
  -6   7  11        1.67        0.67      6.04 o 
  -5   7  11      286.04      332.67     24.25 o 
  -4   7  11       99.11       99.80      9.47 o 
  -3   7  11       78.77       99.81     12.92 o 
  -2   7  11      963.37      884.92     31.44 o 
  -1   7  11      107.91       86.07      8.80 o 
   0   7  11      324.79      341.19     12.41 o 
   1   7  11      103.94       91.91      5.51 o 
   2   7  11      975.89      888.98     29.80 o 
   3   7  11       79.38       86.32      5.93 o 
   4   7  11      101.59       97.61      9.55 o 
   5   7  11      286.13      329.21     13.56 o 
   6   7  11        1.60        0.84      9.16 o 
   7   7  11        0.00        0.06      6.42 o 
  -7   8  11       13.83        6.78      7.08 o 
  -6   8  11      121.38      125.63      9.64 o 
  -5   8  11      116.60      133.36      9.08 o 
  -4   8  11       62.71       76.24     14.65 o 
  -3   8  11      162.36      189.53     12.81 o 
  -2   8  11      245.91      246.70     10.53 o 
  -1   8  11      223.68      279.40     16.16 o 
   0   8  11      802.62      776.99     34.44 o 
   1   8  11      224.22      265.43     11.64 o 
   2   8  11      241.05      246.04     10.92 o 
   3   8  11      160.24      185.83     21.24 o 
   4   8  11       66.83       82.63      7.68 o 
   5   8  11      115.76      120.69      9.14 o 
   6   8  11      122.13      141.21      9.90 o 
   7   8  11       14.76       15.74      7.36 o 
   8   8  11        3.91        0.04      7.61 o 
  -7   9  11       13.54        6.19      7.45 o 
  -6   9  11        9.52        7.62      7.06 o 
  -5   9  11       38.93       25.77      8.65 o 
  -4   9  11       34.90       35.17      7.67 o 
  -3   9  11       71.50       62.08     13.67 o 
  -2   9  11       31.99       36.03      8.18 o 
  -1   9  11      127.98      133.61     11.16 o 
   0   9  11       31.99       35.33      9.05 o 
   1   9  11      133.00       97.00      9.00 o 
   2   9  11       33.96       31.58      7.89 o 
   3   9  11       66.39       53.47     10.36 o 
   4   9  11       34.51       16.99      8.70 o 
   5   9  11       39.77       39.23      9.28 o 
   6   9  11        9.61        9.32      7.19 o 
   7   9  11       13.50       16.79      7.74 o 
  -6  10  11       13.40        0.74      8.81 o 
  -5  10  11       11.41       14.03      8.57 o 
  -4  10  11       33.47       26.81     10.93 o 
  -3  10  11       97.96      118.43     11.41 o 
  -2  10  11       49.42       40.49     10.98 o 
  -1  10  11       80.56       62.44     11.10 o 
   0  10  11       18.75       13.37     10.84 o 
   1  10  11       79.95       54.92     11.33 o 
   2  10  11       49.01       40.34      9.95 o 
   3  10  11       98.00       98.58     10.74 o 
   4  10  11       34.33       38.58     11.61 o 
   5  10  11       11.75       33.67      9.21 o 
   6  10  11       13.67       11.43      9.28 o 
  -3  11  11        1.08       18.64     11.55 o 
  -2  11  11       27.69       36.17     13.04 o 
  -1  11  11       45.50       73.80     19.74 o 
   0  11  11       57.00       61.87     11.86 o 
   1  11  11       46.11       25.64     14.33 o 
   2  11  11       26.77       14.44      9.97 o 
   3  11  11        0.92        8.69      9.12 o 
   0   0  12    15168.74    11496.60     35.54 o 
   0   1  12      892.76     1090.14     49.48 o 
   1   1  12     2499.90     2144.77     66.96 o 
  -1   2  12     5857.65     6049.58    113.51 o 
   0   2  12     8703.17     8922.91    194.76 o 
   1   2  12     5835.40     5782.94    116.53 o 
   2   2  12     1988.15     2080.18    109.48 o 
  -2   3  12      423.47      460.60     10.69 o 
  -1   3  12     3047.89     3243.82     69.20 o 
   0   3  12     4215.69     4311.43     83.05 o 
   1   3  12     3103.19     3337.22     69.85 o 
   2   3  12      438.38      489.92     13.10 o 
   3   3  12      152.89      162.95      7.83 o 
  -3   4  12      149.95      166.66      8.27 o 
  -2   4  12     6548.83     6753.65    118.69 o 
  -1   4  12     1132.59     1095.53     20.19 o 
   0   4  12       65.33       79.11      8.83 o 
   1   4  12     1127.49     1093.94     19.51 o 
   2   4  12     6534.14     6654.49    132.87 o 
   3   4  12      138.14      137.19      5.60 o 
   4   4  12       15.63        0.08     12.04 o 
  -4   5  12      910.94      828.50     24.11 o 
  -3   5  12      309.78      276.82     10.02 o 
  -2   5  12      965.79      985.35     22.79 o 
  -1   5  12      814.17      842.92     16.90 o 
   0   5  12      425.58      461.51     10.80 o 
   1   5  12      838.21      877.06     16.92 o 
   2   5  12      960.39      961.61     22.74 o 
   3   5  12      328.84      303.70      9.24 o 
   4   5  12      909.34      811.76     28.47 o 
   5   5  12      422.64      373.96     13.43 o 
  -5   6  12      251.78      213.63     11.33 o 
  -4   6  12      490.12      587.26     18.28 o 
  -3   6  12      136.10      205.79     15.81 o 
  -2   6  12     1179.00     1144.72     22.97 o 
  -1   6  12       51.79       82.99      4.26 o 
   0   6  12      169.76      139.98      6.41 o 
   1   6  12       55.96       88.22      5.31 o 
   2   6  12     1175.52     1135.73     23.73 o 
   3   6  12      134.51      225.73      9.17 o 
   4   6  12      501.27      588.74     17.53 o 
   5   6  12      258.01      223.55     12.10 o 
   6   6  12      353.45      346.11     16.01 o 
  -6   7  12       31.31       16.79      6.71 o 
  -5   7  12      384.46      378.32     15.60 o 
  -4   7  12      250.73      233.18     10.00 o 
  -3   7  12      290.13      257.59     10.95 o 
  -2   7  12       14.48      114.13     32.02 o 
  -1   7  12      318.01      301.31      9.94 o 
   0   7  12      172.74      159.80      7.63 o 
   1   7  12      309.38      289.97      9.12 o 
   2   7  12       14.09       84.68     15.31 o 
   3   7  12      295.76      284.17     13.39 o 
   4   7  12      248.11      231.01     10.57 o 
   5   7  12      388.76      394.45     15.86 o 
   6   7  12       31.99        9.86      8.87 o 
   7   7  12       51.10       33.30      7.50 o 
  -7   8  12       17.57       16.49     10.41 o 
  -6   8  12       25.41       38.15      7.92 o 
  -5   8  12       78.46       91.46      7.90 o 
  -4   8  12      374.63      343.25     13.95 o 
  -3   8  12       50.77       54.80     17.14 o 
  -2   8  12      268.74      281.82     12.22 o 
  -1   8  12      528.97      542.67     23.39 o 
   0   8  12      716.74      689.51     20.29 o 
   1   8  12      527.03      527.45     17.03 o 
   2   8  12      262.39      275.04     12.20 o 
   3   8  12       50.19       48.99      7.01 o 
   4   8  12      369.37      348.57     14.38 o 
   5   8  12       81.30      101.64      7.96 o 
   6   8  12       25.29       40.93      7.33 o 
   7   8  12       17.05       20.30     11.49 o 
   8   8  12        0.54        0.26      7.36 o 
  -7   9  12       25.13       24.59     10.51 o 
  -6   9  12        7.80       11.84      7.06 o 
  -5   9  12       61.67       72.39      9.26 o 
  -4   9  12       52.92       57.33     10.66 o 
  -3   9  12       39.87       57.03     10.00 o 
  -2   9  12      168.74      170.70     12.05 o 
  -1   9  12        1.57       37.10      7.68 o 
   0   9  12      303.80      238.57     14.01 o 
   1   9  12        1.55       33.57     10.01 o 
   2   9  12      168.24      169.81     16.92 o 
   3   9  12       39.78       61.71      7.35 o 
   4   9  12       53.51       60.11      8.94 o 
   5   9  12       63.61       74.94      9.69 o 
   6   9  12        7.57       19.71      7.43 o 
   7   9  12       26.56       21.30      7.90 o 
  -5  10  12       54.32       81.44     10.63 o 
  -4  10  12       64.96       80.56     30.85 o 
  -3  10  12      156.69      186.75     13.60 o 
  -2  10  12       94.62       89.61     12.74 o 
  -1  10  12        4.32       28.45      8.77 o 
   0  10  12        9.20       19.88     11.48 o 
   1  10  12        4.43       34.38      9.54 o 
   2  10  12       96.90      100.92     11.77 o 
   3  10  12      155.05      164.30     24.16 o 
   4  10  12       63.63       71.19     12.33 o 
   5  10  12       54.06       73.52      9.90 o 
  -3  11  12       74.84       65.19     13.76 o 
  -2  11  12        8.74       24.39     15.84 o 
  -1  11  12      116.03      117.70     21.40 o 
   0  11  12       27.14       64.63     12.39 o 
   1  11  12      110.49      103.12     16.12 o 
   2  11  12        8.94       20.88     10.73 o 
   3  11  12       75.48       83.19     22.84 o 
   0   1  13     2025.14     2313.44     45.04 o 
   1   1  13     1823.97     1694.49     22.21 o 
  -1   2  13     3021.73     3101.06     48.34 o 
   0   2  13     2590.16     2352.04     37.17 o 
   1   2  13     3033.75     3165.07     45.46 o 
   2   2  13     5698.34     6241.98     91.63 o 
  -2   3  13     3165.47     3309.37     49.82 o 
  -1   3  13     1733.51     2004.52     44.36 o 
   0   3  13     3533.54     3317.25     36.02 o 
   1   3  13     1720.87     1986.30     46.39 o 
   2   3  13     3193.41     3329.08     56.01 o 
   3   3  13     1325.53     1282.65     41.31 o 
  -3   4  13      162.39      164.26      7.34 o 
  -2   4  13      178.41      242.56     14.91 o 
  -1   4  13      150.47      183.20      9.51 o 
   0   4  13      668.68      614.19     16.58 o 
   1   4  13      162.55      194.81      9.02 o 
   2   4  13      191.12      228.77     18.43 o 
   3   4  13      169.72      171.86      6.16 o 
   4   4  13     1904.32     1837.25     38.71 o 
  -4   5  13      172.18      215.33     13.58 o 
  -3   5  13      587.09      583.78     16.95 o 
  -2   5  13       84.77      153.35     11.50 o 
  -1   5  13      237.35      208.68      8.12 o 
   0   5  13       16.19       20.24      7.02 o 
   1   5  13      234.42      219.06      7.54 o 
   2   5  13       85.63      137.32     16.40 o 
   3   5  13      589.75      575.80     16.84 o 
   4   5  13      173.99      245.50     12.72 o 
   5   5  13     1149.28      981.63     28.64 o 
  -5   6  13       23.67       31.28      6.07 o 
  -4   6  13      589.73      568.76     31.13 o 
  -3   6  13     1573.61     1409.68     36.44 o 
  -2   6  13      141.22      176.63     11.53 o 
  -1   6  13      214.97      276.40     16.37 o 
   0   6  13      246.83      221.83      6.15 o 
   1   6  13      222.12      275.03     13.54 o 
   2   6  13      137.48      168.18     13.77 o 
   3   6  13     1579.19     1401.96     37.65 o 
   4   6  13      583.92      607.19     19.69 o 
   5   6  13       25.54       30.70      6.00 o 
   6   6  13      422.95      338.18     16.42 o 
  -6   7  13       76.75       57.71      7.63 o 
  -5   7  13      114.21      193.85     15.07 o 
  -4   7  13      274.60      310.28     17.77 o 
  -3   7  13       84.93      150.75     20.26 o 
  -2   7  13      289.59      334.43     13.54 o 
  -1   7  13      586.52      594.43     14.73 o 
   0   7  13      170.04      188.55      6.70 o 
   1   7  13      570.18      569.20     13.23 o 
   2   7  13      286.47      329.08     10.74 o 
   3   7  13       85.23      165.56     16.78 o 
   4   7  13      277.34      291.01     12.64 o 
   5   7  13      112.45      204.24     11.35 o 
   6   7  13       76.31       68.98      7.74 o 
   7   7  13        4.23        0.93      6.82 o 
  -7   8  13        9.41        0.96      9.76 o 
  -6   8  13        3.59        6.24      6.71 o 
  -5   8  13       52.67       64.25      7.14 o 
  -4   8  13      154.13      179.18     10.20 o 
  -3   8  13      291.88      268.73     12.90 o 
  -2   8  13      530.95      479.11     16.97 o 
  -1   8  13      673.23      760.73     32.43 o 
   0   8  13      443.77      443.91     18.20 o 
   1   8  13      669.45      705.40     20.39 o 
   2   8  13      529.73      493.50     16.14 o 
   3   8  13      290.14      257.36     18.63 o 
   4   8  13      151.97      168.17     10.21 o 
   5   8  13       52.12       60.24      7.41 o 
   6   8  13        3.93        0.19      6.91 o 
   7   8  13        9.37        8.55     10.19 o 
   8   8  13       25.92       27.59      8.04 o 
  -7   9  13       12.61       20.58      7.74 o 
  -6   9  13       93.45       97.97     10.72 o 
  -5   9  13       95.75       99.97     10.31 o 
  -4   9  13       40.73       39.61     11.96 o 
  -3   9  13       59.70       75.02     14.76 o 
  -2   9  13      277.42      257.05     15.79 o 
  -1   9  13      262.83      196.80     12.63 o 
   0   9  13        1.24       20.85      9.35 o 
   1   9  13      270.94      202.53     14.29 o 
   2   9  13      276.22      255.75     17.59 o 
   3   9  13       61.45       78.99      7.85 o 
   4   9  13       37.34       42.14      8.60 o 
   5   9  13       94.17      103.89     10.94 o 
   6   9  13       96.80       98.80     10.33 o 
   7   9  13       12.62       27.19      8.00 o 
  -5  10  13        9.02       16.56     11.65 o 
  -4  10  13       60.11       93.77     12.20 o 
  -3  10  13       39.01       71.02     10.33 o 
  -2  10  13      140.02      135.65     13.46 o 
  -1  10  13      130.26      151.17     12.13 o 
   0  10  13      102.46      122.13     19.13 o 
   1  10  13      132.26      149.62     12.75 o 
   2  10  13      135.71      124.06     13.02 o 
   3  10  13       40.58       62.39     10.14 o 
   4  10  13       60.17       58.46     17.50 o 
   5  10  13        8.48       18.41      8.81 o 
  -3  11  13       32.41       45.58     15.25 o 
  -2  11  13       99.72      124.33     12.89 o 
  -1  11  13       14.26       56.48     19.93 o 
   0  11  13      311.56      250.66     19.50 o 
   1  11  13       14.08       29.90     14.67 o 
   2  11  13       99.55      100.26     13.32 o 
   3  11  13       33.64       30.36     10.83 o 
   0   1  14     1322.68     1848.87     91.02 o 
   1   1  14        2.84       14.48      1.85 o 
  -1   2  14     7177.78     7773.83    101.27 o 
   0   2  14      210.68      205.67     15.67 o 
   1   2  14     7209.67     7671.26    111.55 o 
   2   2  14     4274.14     4622.95     95.72 o 
  -2   3  14      139.70      205.46     13.31 o 
  -1   3  14      775.11      825.70     14.66 o 
   0   3  14      104.63      193.24     13.87 o 
   1   3  14      779.47      850.23     15.02 o 
   2   3  14      147.71      197.88      9.68 o 
   3   3  14     1897.74     1734.12     26.98 o 
  -3   4  14      328.84      348.32      9.81 o 
  -2   4  14      678.49      651.04     14.06 o 
  -1   4  14      277.50      272.36     10.27 o 
   0   4  14     6898.32     6691.35     99.50 o 
   1   4  14      275.75      266.51     11.14 o 
   2   4  14      692.10      675.83     13.38 o 
   3   4  14      318.19      316.35      9.97 o 
   4   4  14       10.44       18.98      6.08 o 
  -4   5  14     1251.13     1102.59     32.21 o 
  -3   5  14      192.70      216.44     10.00 o 
  -2   5  14     2183.50     2182.54     48.48 o 
  -1   5  14      103.79      147.53     12.61 o 
   0   5  14     3018.40     2949.55     38.58 o 
   1   5  14       99.63      149.14      6.68 o 
   2   5  14     2206.29     2200.18     45.72 o 
   3   5  14      192.06      209.30      8.40 o 
   4   5  14     1252.54     1077.80     28.26 o 
   5   5  14      332.78      351.70     14.68 o 
  -5   6  14      366.83      342.17     13.97 o 
  -4   6  14      447.49      448.86     16.45 o 
  -3   6  14       93.11      190.06     15.78 o 
  -2   6  14      234.53      241.34      7.39 o 
  -1   6  14     1835.88     1810.02     42.34 o 
   0   6  14      581.10      508.65     12.93 o 
   1   6  14     1862.01     1797.52     38.79 o 
   2   6  14      233.66      249.82      8.14 o 
   3   6  14       93.46      219.13     23.03 o 
   4   6  14      452.01      455.80     15.33 o 
   5   6  14      375.86      379.82     14.30 o 
   6   6  14        2.06       18.87      6.42 o 
  -6   7  14       58.58       55.12      7.39 o 
  -5   7  14      370.98      361.50     14.77 o 
  -4   7  14      389.97      420.70     15.74 o 
  -3   7  14     1386.14     1291.68     34.41 o 
  -2   7  14      460.42      424.31     15.15 o 
  -1   7  14      263.38      252.88     10.53 o 
   0   7  14      295.68      338.47      8.81 o 
   1   7  14      262.34      234.83      8.46 o 
   2   7  14      455.86      421.72     16.20 o 
   3   7  14     1389.49     1283.19     33.27 o 
   4   7  14      383.62      383.70     14.03 o 
   5   7  14      373.43      366.86     15.23 o 
   6   7  14       59.71       56.82      7.50 o 
   7   7  14       84.61       76.81      8.66 o 
  -7   8  14       20.35       19.01      7.50 o 
  -6   8  14       37.28       34.82      7.45 o 
  -5   8  14       19.89       23.23      6.58 o 
  -4   8  14       57.64       71.80      6.96 o 
  -3   8  14       16.44       70.52     30.45 o 
  -2   8  14      198.54      247.94     10.95 o 
  -1   8  14      572.26      582.07     21.39 o 
   0   8  14      406.58      461.00     14.02 o 
   1   8  14      566.21      549.03     17.48 o 
   2   8  14      196.68      233.89     11.15 o 
   3   8  14       17.54       71.13     14.60 o 
   4   8  14       58.65       62.50      7.08 o 
   5   8  14       18.62       27.25      6.64 o 
   6   8  14       36.43       27.54      8.47 o 
   7   8  14       19.76       34.64      7.57 o 
   8   8  14        3.16        7.79      8.39 o 
  -7   9  14        8.46       19.29      7.90 o 
  -6   9  14       38.28       43.91      7.63 o 
  -5   9  14      101.15      136.11     11.78 o 
  -4   9  14       48.31       73.15     12.02 o 
  -3   9  14      286.94      237.93     19.89 o 
  -2   9  14      123.15      164.43     11.22 o 
  -1   9  14       65.30      126.67     11.05 o 
   0   9  14        0.19        6.15     10.16 o 
   1   9  14       66.98      110.46     10.03 o 
   2   9  14      123.53      180.57     16.28 o 
   3   9  14      281.42      245.66     21.94 o 
   4   9  14       46.53       62.48      9.20 o 
   5   9  14      103.75      126.71     13.33 o 
   6   9  14       38.63       28.37      7.41 o 
   7   9  14        8.36       17.11      7.86 o 
  -5  10  14       40.85       43.34      9.43 o 
  -4  10  14        9.24       20.22     10.03 o 
  -3  10  14        3.64       20.97     14.92 o 
  -2  10  14       41.45       50.55     11.19 o 
  -1  10  14      369.63      349.37     25.36 o 
   0  10  14      449.26      359.44     19.62 o 
   1  10  14      365.48      337.02     26.73 o 
   2  10  14       41.84       54.73     11.39 o 
   3  10  14        3.52       13.53     12.90 o 
   4  10  14        9.24       35.73     10.98 o 
   5  10  14       40.73       34.27      9.43 o 
  -3  11  14        2.62       25.76     26.85 o 
  -2  11  14       54.11       62.13     10.64 o 
  -1  11  14        0.24       20.61     18.46 o 
   0  11  14       18.10       68.80     15.53 o 
   1  11  14        0.31       15.12     18.68 o 
   2  11  14       51.86       56.52     12.44 o 
   3  11  14        2.27        7.25     12.74 o 
   0   1  15        0.85       53.42     24.93 o 
   1   1  15      596.27      704.03     16.99 o 
  -1   2  15     3720.03     3780.83     77.70 o 
   0   2  15      664.97      808.19     12.47 o 
   1   2  15     3705.90     3707.44     80.55 o 
   2   2  15     5722.24     5747.35    122.68 o 
  -2   3  15     1405.24     1366.14     17.24 o 
  -1   3  15      374.95      404.59     13.01 o 
   0   3  15     2740.38     2896.05     74.60 o 
   1   3  15      371.98      393.15     13.03 o 
   2   3  15     1401.75     1352.54     17.29 o 
   3   3  15      834.89      923.60     17.25 o 
  -3   4  15      726.54      691.43     13.24 o 
  -2   4  15        8.03       18.65      4.05 o 
  -1   4  15     3196.93     3304.16     42.74 o 
   0   4  15      405.47      428.08     19.67 o 
   1   4  15     3172.66     3232.62     43.79 o 
   2   4  15        9.63       15.27      3.02 o 
   3   4  15      715.37      658.73     14.15 o 
   4   4  15      165.66      113.28      4.64 o 
  -4   5  15      121.88      156.25     11.28 o 
  -3   5  15      418.88      445.73     13.58 o 
  -2   5  15      746.13      792.09     16.63 o 
  -1   5  15     1985.40     1988.04     31.90 o 
   0   5  15      409.53      541.02     10.40 o 
   1   5  15     1985.66     1979.43     33.73 o 
   2   5  15      748.40      769.79     18.14 o 
   3   5  15      416.44      408.73      9.50 o 
   4   5  15      121.37      156.09     17.79 o 
   5   5  15      429.08      419.73     12.53 o 
  -5   6  15      443.64      458.34     15.50 o 
  -4   6  15      294.16      270.30     22.22 o 
  -3   6  15      753.18      699.04     19.61 o 
  -2   6  15      549.96      555.10     11.16 o 
  -1   6  15      568.90      650.18     17.44 o 
   0   6  15      107.50      196.34     10.95 o 
   1   6  15      579.23      681.91     19.40 o 
   2   6  15      558.43      551.36     11.68 o 
   3   6  15      748.45      679.61     26.63 o 
   4   6  15      294.41      274.23     10.65 o 
   5   6  15      449.37      479.78     16.54 o 
   6   6  15       92.24       85.89      8.02 o 
  -6   7  15       62.90       61.83      7.63 o 
  -5   7  15      134.06      165.73     12.69 o 
  -4   7  15      548.69      539.36     17.66 o 
  -3   7  15      333.32      435.37     23.52 o 
  -2   7  15       87.32      131.13     17.85 o 
  -1   7  15      230.92      242.82     10.46 o 
   0   7  15      297.13      279.63     16.08 o 
   1   7  15      234.66      240.81      9.62 o 
   2   7  15       82.35      108.52      8.44 o 
   3   7  15      330.91      415.62     21.13 o 
   4   7  15      548.04      521.27     23.26 o 
   5   7  15      134.51      170.96     10.58 o 
   6   7  15       60.44       57.03      7.74 o 
   7   7  15      131.44      138.72     10.19 o 
  -7   8  15       10.70       11.24      7.08 o 
  -6   8  15        0.23        1.24      6.55 o 
  -5   8  15      107.08       83.75      8.30 o 
  -4   8  15       38.69       17.33      8.64 o 
  -3   8  15      790.02      676.12     31.43 o 
  -2   8  15      397.92      437.91     20.13 o 
  -1   8  15       34.06       69.17     14.12 o 
   0   8  15      546.93      521.71     19.03 o 
   1   8  15       34.89       57.83     14.46 o 
   2   8  15      393.18      425.44     16.47 o 
   3   8  15      795.47      664.57     52.87 o 
   4   8  15       39.73       22.23      6.11 o 
   5   8  15      105.80       96.84      8.51 o 
   6   8  15        0.26        5.49      6.78 o 
   7   8  15       10.86       12.53      7.45 o 
   8   8  15       41.50       37.47     11.87 o 
  -7   9  15        4.97        2.21      7.45 o 
  -6   9  15       54.04       59.85      8.20 o 
  -5   9  15        0.20       11.34      8.44 o 
  -4   9  15       52.75       70.91      9.00 o 
  -3   9  15       57.38       54.20     10.00 o 
  -2   9  15      120.77      140.52     12.62 o 
  -1   9  15      512.42      439.33     31.16 o 
   0   9  15      202.94      197.38     13.41 o 
   1   9  15      509.54      462.66     24.25 o 
   2   9  15      121.55      133.85     11.62 o 
   3   9  15       56.84       71.12      9.55 o 
   4   9  15       51.31       60.33     15.69 o 
   5   9  15        0.15       28.67      9.28 o 
   6   9  15       56.58       55.11      8.15 o 
   7   9  15        5.45       13.40      7.86 o 
  -5  10  15       17.22       13.55      9.97 o 
  -4  10  15       40.22       62.38     11.71 o 
  -3  10  15       41.07       48.21     10.01 o 
  -2  10  15       36.99       36.28     10.88 o 
  -1  10  15       69.00       99.02     10.55 o 
   0  10  15      290.97      222.94     17.40 o 
   1  10  15       67.93      113.89     15.13 o 
   2  10  15       37.05       55.29     11.32 o 
   3  10  15       43.81       47.72     11.80 o 
   4  10  15       40.61       49.40     11.94 o 
   5  10  15       16.36       42.72      9.57 o 
  -3  11  15       71.41       47.76     23.12 o 
  -2  11  15       17.40       37.70      9.88 o 
  -1  11  15       36.18       32.13     18.66 o 
   0  11  15       53.10       33.71     13.62 o 
   1  11  15       35.89       45.43     19.51 o 
   2  11  15       17.55       22.21     10.93 o 
   3  11  15       70.97       78.37     16.62 o 
   0   0  16      607.17      818.30    272.73 o 
   0   1  16     3566.60     2991.17     28.90 o 
   1   1  16      904.62      816.19     15.13 o 
  -1   2  16      779.53      801.42     17.21 o 
   0   2  16     3736.39     4532.60     89.44 o 
   1   2  16      745.10      805.58     12.75 o 
   2   2  16     1181.18     1210.77     53.71 o 
  -2   3  16     2623.24     2435.27     45.68 o 
  -1   3  16     1926.72     1905.43     33.34 o 
   0   3  16      248.91      287.31      7.02 o 
   1   3  16     1923.33     1973.62     34.03 o 
   2   3  16     2610.82     2420.82     46.81 o 
   3   3  16     1513.95     1603.41     26.30 o 
  -3   4  16      382.35      429.66     11.21 o 
  -2   4  16       22.31       14.76      2.38 o 
  -1   4  16     1492.73     1454.56     22.34 o 
   0   4  16     1344.94     1329.61     11.69 o 
   1   4  16     1516.70     1471.30     22.11 o 
   2   4  16       20.58       13.09      2.49 o 
   3   4  16      383.36      403.93      8.58 o 
   4   4  16       26.39       48.13      3.63 o 
  -4   5  16      123.55      114.00      6.15 o 
  -3   5  16      511.97      496.55     13.82 o 
  -2   5  16     1221.43     1268.20     30.48 o 
  -1   5  16      677.66      657.74     13.71 o 
   0   5  16      148.96      186.14      7.85 o 
   1   5  16      694.86      683.21     14.46 o 
   2   5  16     1219.03     1239.33     29.46 o 
   3   5  16      509.25      476.47     14.73 o 
   4   5  16      130.43      127.44      6.21 o 
   5   5  16      441.00      426.67     20.84 o 
  -5   6  16      335.01      329.53     13.60 o 
  -4   6  16       75.71       55.84      6.51 o 
  -3   6  16      122.69      152.88     16.13 o 
  -2   6  16      325.08      334.86     10.86 o 
  -1   6  16      180.91      181.47     10.11 o 
   0   6  16      955.76      874.25     21.22 o 
   1   6  16      185.30      186.93      7.77 o 
   2   6  16      335.09      329.37      9.73 o 
   3   6  16      123.61      138.96     12.21 o 
   4   6  16       76.70       66.08      6.05 o 
   5   6  16      330.53      341.22     14.65 o 
   6   6  16      172.82      177.36     10.72 o 
  -6   7  16      121.76      124.59      8.87 o 
  -5   7  16      151.88      143.83      8.82 o 
  -4   7  16       39.97       55.25     12.71 o 
  -3   7  16      155.10      167.19     12.87 o 
  -2   7  16      611.69      546.67     20.32 o 
  -1   7  16      237.32      243.30     10.18 o 
   0   7  16     1958.65     1773.70     36.02 o 
   1   7  16      239.51      237.05      9.27 o 
   2   7  16      608.82      542.51     33.32 o 
   3   7  16      155.52      170.61     14.92 o 
   4   7  16       37.82       66.27     14.29 o 
   5   7  16      153.97      144.03      9.06 o 
   6   7  16      125.63      130.15      8.99 o 
   7   7  16       31.23       33.14      7.19 o 
  -7   8  16       14.13       13.76      7.25 o 
  -6   8  16       88.82       78.40      8.27 o 
  -5   8  16       56.12       64.38      7.90 o 
  -4   8  16        7.12        9.36      6.78 o 
  -3   8  16       24.04       85.19     18.20 o 
  -2   8  16      373.67      381.85     18.85 o 
  -1   8  16       28.98       31.27      8.58 o 
   0   8  16       18.96       31.87     12.25 o 
   1   8  16       28.64       22.30      6.64 o 
   2   8  16      374.84      362.05     15.90 o 
   3   8  16       25.19       71.57     19.99 o 
   4   8  16        5.58        8.05      5.54 o 
   5   8  16       59.27       64.61      7.96 o 
   6   8  16       86.77       79.33      8.30 o 
   7   8  16       13.56       15.21      7.36 o 
   8   8  16       13.50        3.85     11.18 o 
  -7   9  16        9.74       15.78      7.74 o 
  -6   9  16       15.86       11.31      7.25 o 
  -5   9  16        5.93       14.29     12.14 o 
  -4   9  16       61.30       53.60     13.00 o 
  -3   9  16       70.09       61.74     11.16 o 
  -2   9  16      113.12      111.98     10.64 o 
  -1   9  16       17.05       59.86     18.33 o 
   0   9  16       84.51      114.12     11.32 o 
   1   9  16       16.83       60.74     15.12 o 
   2   9  16      111.20      106.87     11.26 o 
   3   9  16       69.67       66.67      9.45 o 
   4   9  16       61.87       61.11      7.82 o 
   5   9  16        5.53       21.33      9.16 o 
   6   9  16       16.50       24.73      7.63 o 
   7   9  16       10.84        0.18      7.45 o 
  -5  10  16       33.37       32.66      9.06 o 
  -4  10  16       55.91       50.17     20.63 o 
  -3  10  16       30.44       38.04      9.49 o 
  -2  10  16       54.48       56.68     10.53 o 
  -1  10  16      143.07      140.17     19.56 o 
   0  10  16       33.04       49.14     13.64 o 
   1  10  16      144.05      117.66     13.02 o 
   2  10  16       53.86       57.63     17.71 o 
   3  10  16       29.85       20.02      8.87 o 
   4  10  16       55.70       40.83     13.26 o 
   5  10  16       34.33       35.20     18.98 o 
  -3  11  16       19.86       31.21     16.37 o 
  -2  11  16       32.26       21.68      9.48 o 
  -1  11  16      107.45       77.53     20.58 o 
   0  11  16        2.35        1.60     18.22 o 
   1  11  16      106.92       79.56     19.67 o 
   2  11  16       31.68       32.44     11.39 o 
   3  11  16       19.26       26.56      9.67 o 
   0   1  17      246.73      297.81      6.94 o 
   1   1  17      315.61      345.84      4.47 o 
  -1   2  17     3447.46     3412.92     50.02 o 
   0   2  17     1145.58     1286.08     19.13 o 
   1   2  17     3375.31     3369.93     48.93 o 
   2   2  17      564.26      422.27     12.83 o 
  -2   3  17     2040.52     2086.61     28.37 o 
  -1   3  17      207.65      207.12      7.82 o 
   0   3  17     1499.38     1364.29     35.30 o 
   1   3  17      208.94      206.61      8.24 o 
   2   3  17     2008.09     2018.57     28.36 o 
   3   3  17      917.24      831.46     23.68 o 
  -3   4  17      769.10      754.91     17.40 o 
  -2   4  17        9.34       14.57      3.22 o 
  -1   4  17      457.60      495.81     11.17 o 
   0   4  17     1526.30     1522.74     21.58 o 
   1   4  17      468.84      512.75     11.78 o 
   2   4  17       11.24       18.92      3.12 o 
   3   4  17      778.14      737.12     17.26 o 
   4   4  17      370.14      342.29     11.35 o 
  -4   5  17      209.93      193.69     10.69 o 
  -3   5  17       47.41       66.97      7.94 o 
  -2   5  17     1713.24     1631.06     37.92 o 
  -1   5  17      437.17      470.05      9.75 o 
   0   5  17     1226.85     1198.55     27.47 o 
   1   5  17      425.38      435.74      8.32 o 
   2   5  17     1726.91     1608.36     35.70 o 
   3   5  17       49.71       65.73      5.61 o 
   4   5  17      208.25      178.84      8.77 o 
   5   5  17      480.10      399.68     19.67 o 
  -5   6  17      335.45      374.98     13.53 o 
  -4   6  17      106.63      120.02      8.34 o 
  -3   6  17      182.33      197.45      7.50 o 
  -2   6  17       11.10       28.24      8.75 o 
  -1   6  17       40.44       46.28      4.11 o 
   0   6  17      642.02      699.47     14.71 o 
   1   6  17       40.65       36.84      4.64 o 
   2   6  17       10.09       24.16      5.60 o 
   3   6  17      177.96      203.65      7.93 o 
   4   6  17       99.77       96.71      6.29 o 
   5   6  17      335.65      356.01     14.51 o 
   6   6  17       50.89       38.88     13.36 o 
  -6   7  17       15.46       32.08     12.07 o 
  -5   7  17        4.18        1.25      5.94 o 
  -4   7  17      255.72      242.21     11.00 o 
  -3   7  17      127.88      160.55      8.10 o 
  -2   7  17       74.67       90.17     16.45 o 
  -1   7  17       27.65       46.15      6.57 o 
   0   7  17      816.94      936.56     18.74 o 
   1   7  17       26.31       32.74      4.28 o 
   2   7  17       76.32       89.42      7.99 o 
   3   7  17      129.95      158.83     12.71 o 
   4   7  17      257.66      240.06     15.24 o 
   5   7  17        3.65        1.13      7.45 o 
   6   7  17       15.80       24.83      6.64 o 
   7   7  17        0.09        0.10      6.55 o 
  -7   8  17       69.87       67.00      8.56 o 
  -6   8  17       54.11       45.54      7.98 o 
  -5   8  17       13.81       28.47      6.82 o 
  -4   8  17      151.67      161.14      9.28 o 
  -3   8  17       74.18       53.55      8.91 o 
  -2   8  17       77.26      120.98     10.43 o 
  -1   8  17       39.66       18.50      7.72 o 
   0   8  17      182.38      145.58      7.49 o 
   1   8  17       39.39       19.95      6.73 o 
   2   8  17       77.44       92.42     11.15 o 
   3   8  17       72.61       45.31      7.25 o 
   4   8  17      156.00      149.35     13.02 o 
   5   8  17       15.50       26.24      6.78 o 
   6   8  17       51.45       55.08      7.74 o 
   7   8  17       69.48       69.58      8.27 o 
   8   8  17       26.19       22.28      7.86 o 
  -6   9  17       14.38       31.78      7.57 o 
  -5   9  17      118.78      118.56     11.09 o 
  -4   9  17       84.20       73.39     10.25 o 
  -3   9  17       92.52      111.22     11.03 o 
  -2   9  17      178.83      182.70     12.26 o 
  -1   9  17       22.08       34.96      9.37 o 
   0   9  17      117.78       98.21     11.64 o 
   1   9  17       21.36       34.53      8.44 o 
   2   9  17      177.90      168.02     18.15 o 
   3   9  17       92.78       90.92     13.01 o 
   4   9  17       84.20       60.92     10.33 o 
   5   9  17      117.57      135.55     17.15 o 
   6   9  17       14.37       23.02      9.06 o 
  -5  10  17       63.32       62.09     12.87 o 
  -4  10  17       23.75       26.73     10.26 o 
  -3  10  17       16.02       33.12      9.74 o 
  -2  10  17        4.74       14.08      9.60 o 
  -1  10  17        4.24        0.49     10.20 o 
   0  10  17       17.46        5.26     13.10 o 
   1  10  17        4.68        3.38      9.04 o 
   2  10  17        4.61        0.08     11.80 o 
   3  10  17       15.27        0.32      8.58 o 
   4  10  17       23.79       33.30     10.99 o 
   5  10  17       63.18       80.18     12.17 o 
  -2  11  17        8.83       18.69      9.85 o 
  -1  11  17       15.48       23.14     11.25 o 
   0  11  17        1.09        0.09     17.78 o 
   1  11  17       15.79       27.29     18.91 o 
   2  11  17        8.07       13.14     11.42 o 
   0   1  18     9660.18     9423.25     96.25 o 
   1   1  18     1628.09     1365.74     26.12 o 
  -1   2  18     1218.55     1308.23     15.93 o 
   0   2  18     1138.15     1407.13     11.96 o 
   1   2  18     1246.38     1278.79     15.96 o 
   2   2  18      108.53      108.56      3.26 o 
  -2   3  18     1079.53     1161.97     30.98 o 
  -1   3  18      377.95      431.35      8.88 o 
   0   3  18     1140.53     1017.53     28.68 o 
   1   3  18      385.96      414.66     10.43 o 
   2   3  18     1062.92     1156.32     30.96 o 
   3   3  18        0.47       22.76      5.05 o 
  -3   4  18      158.49      183.16      6.57 o 
  -2   4  18      165.84      145.48      4.18 o 
  -1   4  18       79.76      112.86      7.66 o 
   0   4  18      530.99      503.87     11.69 o 
   1   4  18       79.85      111.03      5.92 o 
   2   4  18      159.32      138.13      4.14 o 
   3   4  18      158.10      163.77      8.33 o 
   4   4  18      570.28      529.88     18.42 o 
  -4   5  18      134.34      151.80     11.86 o 
  -3   5  18      199.67      206.15      8.64 o 
  -2   5  18      628.61      653.61     14.13 o 
  -1   5  18      610.27      550.28     14.28 o 
   0   5  18      288.89      331.96     11.87 o 
   1   5  18      626.25      592.81     15.83 o 
   2   5  18      614.49      650.31     12.74 o 
   3   5  18      198.12      200.91     10.02 o 
   4   5  18      137.49      148.01      7.34 o 
   5   5  18        0.25       29.01      4.96 o 
  -5   6  18      303.26      324.47     13.84 o 
  -4   6  18      227.44      313.58     15.63 o 
  -3   6  18      225.06      204.81     10.07 o 
  -2   6  18      431.66      416.13     12.07 o 
  -1   6  18       85.68       95.55      4.58 o 
   0   6  18      417.74      374.78     11.60 o 
   1   6  18       88.69       92.24      6.40 o 
   2   6  18      436.82      406.98     10.95 o 
   3   6  18      232.05      204.76     11.02 o 
   4   6  18      227.48      298.13     14.35 o 
   5   6  18      295.50      297.00     13.97 o 
   6   6  18       85.02      108.27      8.17 o 
  -6   7  18      133.04      102.79      8.87 o 
  -5   7  18       13.32       12.33      6.84 o 
  -4   7  18      259.26      292.07     12.94 o 
  -3   7  18       98.36       82.31      6.68 o 
  -2   7  18       21.67       63.28      8.26 o 
  -1   7  18      267.70      331.15     16.04 o 
   0   7  18      651.61      644.14     19.13 o 
   1   7  18      260.10      291.74      8.43 o 
   2   7  18       21.72       36.44      8.18 o 
   3   7  18       93.97       87.15      6.90 o 
   4   7  18      260.42      277.47     10.43 o 
   5   7  18       13.45       15.96      6.23 o 
   6   7  18      131.80      101.50      8.82 o 
   7   7  18       28.48       15.65      8.86 o 
  -7   8  18       19.19       15.15      7.36 o 
  -6   8  18       30.24       41.20      8.00 o 
  -5   8  18       13.50        6.10      6.27 o 
  -4   8  18       12.33       20.35      6.29 o 
  -3   8  18        3.06       10.87      6.26 o 
  -2   8  18      104.50      123.04     10.07 o 
  -1   8  18       18.68       30.68      9.01 o 
   0   8  18        3.61        0.01      5.47 o 
   1   8  18       18.01        9.16      9.41 o 
   2   8  18      106.71      120.02     13.67 o 
   3   8  18        2.60        6.83      7.43 o 
   4   8  18       12.11       21.09      5.69 o 
   5   8  18       12.17       12.15      6.87 o 
   6   8  18       32.31       52.96      8.05 o 
   7   8  18       18.93       17.34     10.10 o 
  -6   9  18       53.83       64.00     10.25 o 
  -5   9  18       28.22       46.06      9.10 o 
  -4   9  18       34.32       38.89      8.27 o 
  -3   9  18       34.77       46.90      9.63 o 
  -2   9  18       53.36       47.57      8.38 o 
  -1   9  18       88.18      107.80     19.91 o 
   0   9  18       52.48       33.97      7.00 o 
   1   9  18       87.32       85.77     10.02 o 
   2   9  18       50.97       45.68     11.60 o 
   3   9  18       34.92       54.03      9.12 o 
   4   9  18       32.09       34.17      7.70 o 
   5   9  18       29.07       50.94      9.43 o 
   6   9  18       52.82       51.16      9.79 o 
  -5  10  18        2.81       29.06     11.34 o 
  -4  10  18       25.54       32.56     10.79 o 
  -3  10  18        9.84        0.26      8.71 o 
  -2  10  18       13.18       13.69      9.34 o 
  -1  10  18        3.39        2.59      8.87 o 
   0  10  18       46.00        4.69     14.45 o 
   1  10  18        3.53        0.16      9.51 o 
   2  10  18       12.96        0.76     10.33 o 
   3  10  18        9.34        0.28      8.47 o 
   4  10  18       25.34       32.54      9.94 o 
   5  10  18        2.92       29.12      9.21 o 
  -2  11  18       13.45       13.70      9.52 o 
  -1  11  18       15.21       25.40     10.76 o 
   0  11  18        0.00        0.69     18.82 o 
   1  11  18       15.44        0.60     18.25 o 
   2  11  18       13.93        3.17     10.99 o 
   0   1  19     7312.20     7541.52    139.11 o 
   1   1  19     2977.00     3067.49     46.10 o 
  -1   2  19     2272.20     2164.43     25.22 o 
   0   2  19     1722.13     1871.24     24.24 o 
   1   2  19     2287.26     2201.81     25.86 o 
   2   2  19      374.69      270.56     10.07 o 
  -2   3  19      138.81      185.11     10.20 o 
  -1   3  19     5354.43     5057.96     83.54 o 
   0   3  19      294.22      372.28      9.11 o 
   1   3  19     5301.94     5076.55     88.14 o 
   2   3  19      151.68      207.40     10.41 o 
   3   3  19      360.15      439.86     11.49 o 
  -3   4  19      730.10      685.20     16.30 o 
  -2   4  19      218.69      233.39      5.83 o 
  -1   4  19      918.50      880.44     21.06 o 
   0   4  19      639.60      701.24      7.30 o 
   1   4  19      929.23      912.48     22.23 o 
   2   4  19      223.50      233.79      5.87 o 
   3   4  19      721.49      672.70     15.19 o 
   4   4  19      575.46      560.22     19.00 o 
  -4   5  19      272.98      291.66     10.81 o 
  -3   5  19      146.21      172.62      8.69 o 
  -2   5  19      522.56      510.99     12.89 o 
  -1   5  19      180.22      195.87      6.19 o 
   0   5  19      908.64     1025.37     19.17 o 
   1   5  19      177.43      207.93      5.17 o 
   2   5  19      518.44      508.03     12.81 o 
   3   5  19      144.21      169.48     13.69 o 
   4   5  19      263.66      256.21     10.46 o 
   5   5  19        0.19       26.58      6.24 o 
  -5   6  19      143.01      198.96     12.74 o 
  -4   6  19     1131.81     1094.18     28.19 o 
  -3   6  19       19.37       41.12      5.46 o 
  -2   6  19      634.21      676.89     19.44 o 
  -1   6  19       51.78       52.94      4.01 o 
   0   6  19        6.61       15.18      5.62 o 
   1   6  19       49.12       49.67      5.23 o 
   2   6  19      627.76      651.66     17.64 o 
   3   6  19       21.93       37.89      7.50 o 
   4   6  19     1126.07     1087.16     31.28 o 
   5   6  19      140.70      169.47     10.00 o 
   6   6  19      153.99      165.87      9.90 o 
  -6   7  19       60.56       66.32      7.74 o 
  -5   7  19      117.59      109.36      8.77 o 
  -4   7  19      192.38      193.74     11.00 o 
  -3   7  19      144.89      158.58      8.19 o 
  -2   7  19       95.16      123.04      8.36 o 
  -1   7  19     1115.24      935.64     28.93 o 
   0   7  19       40.96       63.02     11.23 o 
   1   7  19     1116.76      980.56     29.88 o 
   2   7  19       92.78      122.44      7.87 o 
   3   7  19      139.37      146.86     10.59 o 
   4   7  19      189.54      187.98     13.96 o 
   5   7  19      120.00      116.83      9.08 o 
   6   7  19       61.48       66.24      7.74 o 
   7   7  19       55.72       44.30      7.84 o 
  -7   8  19        5.59        6.79      7.19 o 
  -6   8  19      170.66      180.05     10.99 o 
  -5   8  19      184.67      177.61     10.44 o 
  -4   8  19       52.08       50.18      9.07 o 
  -3   8  19      233.87      228.87     11.38 o 
  -2   8  19      257.11      264.09     19.14 o 
  -1   8  19      200.35      188.84     10.40 o 
   0   8  19       73.38       84.37      6.53 o 
   1   8  19      199.65      188.93     12.49 o 
   2   8  19      255.17      227.41     11.90 o 
   3   8  19      231.69      217.33     11.19 o 
   4   8  19       50.15       53.17      7.59 o 
   5   8  19      188.25      188.16     10.58 o 
   6   8  19      170.05      179.44     11.24 o 
   7   8  19        5.50        1.06      7.28 o 
  -6   9  19       82.43       98.81      9.33 o 
  -5   9  19       24.05       32.23      8.65 o 
  -4   9  19       82.00       63.60     18.03 o 
  -3   9  19      238.74      229.09     13.36 o 
  -2   9  19        1.81        6.45      7.36 o 
  -1   9  19       14.71       25.18     10.96 o 
   0   9  19        5.97        0.40      6.92 o 
   1   9  19       15.37       37.61      8.49 o 
   2   9  19        1.71        4.65      8.42 o 
   3   9  19      234.80      232.78     18.93 o 
   4   9  19       83.24       74.15      8.51 o 
   5   9  19       23.64       30.08     12.95 o 
   6   9  19       81.70      108.13     15.13 o 
  -5  10  19       41.59       48.79     12.40 o 
  -4  10  19       52.17       64.26     15.34 o 
  -3  10  19       18.94       35.84     10.72 o 
  -2  10  19       14.69       14.53      9.01 o 
  -1  10  19        0.86       14.51      9.35 o 
   0  10  19       26.22        0.95     13.46 o 
   1  10  19        0.93        0.09      7.81 o 
   2  10  19       14.24        2.99      9.76 o 
   3  10  19       18.96       28.90     12.03 o 
   4  10  19       50.89       66.86     12.44 o 
   5  10  19       41.56       68.08     14.99 o 
  -2  11  19       72.87       52.88     10.77 o 
  -1  11  19        5.20       12.58     11.31 o 
   0  11  19        0.20        0.19     18.28 o 
   1  11  19        4.96        0.04     20.22 o 
   2  11  19       73.73       48.15     15.14 o 
   0   0  20     6315.23     6553.88    671.05 o 
   0   1  20     2676.27     2643.74     66.77 o 
   1   1  20     1199.90     1379.83     25.43 o 
  -1   2  20     2388.27     2374.09     36.41 o 
   0   2  20     7298.61     6951.30    102.26 o 
   1   2  20     2360.83     2288.66     36.02 o 
   2   2  20       30.38       18.77      7.32 o 
  -2   3  20     2349.05     2288.31     34.76 o 
  -1   3  20      582.17      872.00     14.69 o 
   0   3  20     3013.51     3081.48     39.67 o 
   1   3  20      602.73      860.56     14.69 o 
   2   3  20     2358.36     2313.55     35.19 o 
   3   3  20     5834.45     5388.66     89.50 o 
  -3   4  20      591.63      634.77     17.69 o 
  -2   4  20      594.90      608.87     12.29 o 
  -1   4  20     1968.43     1768.64     31.53 o 
   0   4  20     2438.39     2549.72     29.60 o 
   1   4  20     1937.52     1773.82     31.90 o 
   2   4  20      601.03      623.46     12.15 o 
   3   4  20      574.37      615.80     15.77 o 
   4   4  20        5.66       19.50     13.96 o 
  -4   5  20      465.36      488.37     16.48 o 
  -3   5  20     1139.16     1041.88     26.25 o 
  -2   5  20       97.45       98.99      5.22 o 
  -1   5  20      115.38       99.53      3.48 o 
   0   5  20       39.39       55.61      5.42 o 
   1   5  20      124.10      107.75      4.34 o 
   2   5  20       96.43      103.51      5.04 o 
   3   5  20     1141.97     1007.14     33.16 o 
   4   5  20      462.15      459.84     15.31 o 
   5   5  20     1164.21      995.54     43.12 o 
  -5   6  20      161.99      161.22     10.31 o 
  -4   6  20      565.18      639.78     21.85 o 
  -3   6  20      317.27      453.61     19.27 o 
  -2   6  20     1057.47      970.58     26.51 o 
  -1   6  20      232.58      215.65      7.73 o 
   0   6  20      174.47      186.56      5.29 o 
   1   6  20      235.07      218.31      9.23 o 
   2   6  20     1041.95      978.82     24.81 o 
   3   6  20      320.71      441.62     18.19 o 
   4   6  20      566.43      648.19     19.84 o 
   5   6  20      164.95      179.66      8.56 o 
   6   6  20        0.72        0.14      6.00 o 
  -6   7  20      120.84      112.43      9.12 o 
  -5   7  20       43.10       59.09      7.92 o 
  -4   7  20      259.25      249.55     13.91 o 
  -3   7  20       60.04       89.54      6.97 o 
  -2   7  20      394.88      389.98     15.98 o 
  -1   7  20       24.64       81.37     18.07 o 
   0   7  20      116.88      117.23      7.01 o 
   1   7  20       22.95       67.20     12.18 o 
   2   7  20      386.94      390.09     16.98 o 
   3   7  20       62.47       88.20      7.63 o 
   4   7  20      257.52      234.48     18.59 o 
   5   7  20       43.60       57.14      7.28 o 
   6   7  20      121.66      121.21      8.93 o 
   7   7  20      117.95       73.45      8.33 o 
  -7   8  20       10.44        7.44      7.03 o 
  -6   8  20       54.84       58.48      8.15 o 
  -5   8  20      125.98      133.02      9.62 o 
  -4   8  20       96.75       89.76      7.70 o 
  -3   8  20      127.62      145.13      9.32 o 
  -2   8  20      408.96      395.86     16.69 o 
  -1   8  20       92.37      104.14      8.64 o 
   0   8  20      467.81      395.08     17.80 o 
   1   8  20       91.62      106.93     10.26 o 
   2   8  20      399.56      382.94     23.04 o 
   3   8  20      126.60      139.55      9.35 o 
   4   8  20       95.52       95.38      9.86 o 
   5   8  20      124.51      124.07      9.57 o 
   6   8  20       55.18       75.50      8.39 o 
   7   8  20       10.16        0.03      6.55 o 
  -6   9  20       36.87       43.36      8.00 o 
  -5   9  20        1.37       12.35      8.65 o 
  -4   9  20       18.88       23.73      7.88 o 
  -3   9  20        1.34       17.15     10.36 o 
  -2   9  20      129.22       93.44     12.12 o 
  -1   9  20      142.75      144.76     11.61 o 
   0   9  20       75.08       90.00     11.19 o 
   1   9  20      143.53      139.20     10.70 o 
   2   9  20      126.19      108.42     10.80 o 
   3   9  20        1.40       19.15      9.48 o 
   4   9  20       17.75       38.29      7.77 o 
   5   9  20        1.57        7.05      8.57 o 
   6   9  20       36.67       53.06      9.90 o 
  -4  10  20        9.75       27.27     10.98 o 
  -3  10  20      127.26      124.64     12.10 o 
  -2  10  20       27.82       34.20      9.98 o 
  -1  10  20      101.86       84.01     10.72 o 
   0  10  20        1.46        0.00     17.39 o 
   1  10  20      102.29       97.86     11.81 o 
   2  10  20       28.02       29.50      9.80 o 
   3  10  20      126.96      120.86     19.63 o 
   4  10  20        9.86       32.22     13.67 o 
  -1  11  20       65.47       61.31     15.04 o 
   0  11  20        0.90        0.10     18.85 o 
   1  11  20       64.58       19.06     20.16 o 
   0   1  21     1451.93     1606.38     27.31 o 
   1   1  21     2017.17     1946.62     23.44 o 
  -1   2  21     2038.89     2012.05     38.02 o 
   0   2  21     7077.32     7450.65    124.18 o 
   1   2  21     2067.61     2058.44     39.02 o 
   2   2  21     1519.89     1338.17     23.34 o 
  -2   3  21      376.72      389.92     12.08 o 
  -1   3  21      183.22      237.33      6.00 o 
   0   3  21      888.66      881.11     20.43 o 
   1   3  21      191.05      233.03      5.45 o 
   2   3  21      385.65      411.32     11.90 o 
   3   3  21      152.29      299.12     22.51 o 
  -3   4  21      993.79      911.54     19.17 o 
  -2   4  21     1458.46     1433.72     25.29 o 
  -1   4  21      155.50      163.73     10.22 o 
   0   4  21      703.51      756.61     12.79 o 
   1   4  21      155.05      156.49     10.11 o 
   2   4  21     1460.40     1450.96     24.36 o 
   3   4  21      996.90      895.80     18.99 o 
   4   4  21      887.85      839.34     29.25 o 
  -4   5  21      518.20      472.52     18.64 o 
  -3   5  21      534.73      541.95     15.23 o 
  -2   5  21      222.66      269.67      6.86 o 
  -1   5  21       69.16       89.74      3.72 o 
   0   5  21      114.38      120.70      5.81 o 
   1   5  21       62.06       83.85      4.16 o 
   2   5  21      223.39      264.66      6.72 o 
   3   5  21      537.91      545.12     13.77 o 
   4   5  21      519.21      494.28     18.53 o 
   5   5  21      977.28      929.17     27.79 o 
  -5   6  21        4.33       12.36      5.76 o 
  -4   6  21       83.21       93.30      7.53 o 
  -3   6  21     1543.03     1451.67     36.81 o 
  -2   6  21      102.81      165.95     13.11 o 
  -1   6  21      611.51      555.89     13.37 o 
   0   6  21      160.82      141.33      7.03 o 
   1   6  21      602.03      560.56     16.08 o 
   2   6  21      102.72      150.22     11.74 o 
   3   6  21     1539.35     1467.00     38.68 o 
   4   6  21       82.78      104.16     12.14 o 
   5   6  21        3.63       12.86      5.59 o 
   6   6  21        1.22        1.75      5.84 o 
  -6   7  21       11.52       16.80      6.82 o 
  -5   7  21      300.84      275.25     12.61 o 
  -4   7  21       41.42       61.49     10.24 o 
  -3   7  21       87.32       72.54      7.08 o 
  -2   7  21      207.68      202.68     11.32 o 
  -1   7  21      352.57      354.18     21.98 o 
   0   7  21      322.78      280.59      9.11 o 
   1   7  21      344.46      325.67     15.26 o 
   2   7  21      206.19      185.35     10.47 o 
   3   7  21       85.18       83.00      9.74 o 
   4   7  21       39.48       63.16      7.06 o 
   5   7  21      300.18      265.18     11.63 o 
   6   7  21       11.97       18.94      6.89 o 
   7   7  21        1.01       13.28      6.75 o 
  -7   8  21        7.36        0.37      7.19 o 
  -6   8  21        3.91        7.40      6.94 o 
  -5   8  21       29.95       38.32      7.28 o 
  -4   8  21       30.06       38.88      7.45 o 
  -3   8  21      117.16      100.47     10.82 o 
  -2   8  21      194.32      267.08     12.73 o 
  -1   8  21      197.86      233.57     11.03 o 
   0   8  21       97.61      123.18      8.17 o 
   1   8  21      196.86      216.76     11.70 o 
   2   8  21      197.13      226.11     11.44 o 
   3   8  21      118.50       99.40      9.31 o 
   4   8  21       28.26       33.77      9.71 o 
   5   8  21       30.51       48.90      7.41 o 
   6   8  21        3.97        6.86      6.84 o 
   7   8  21        7.57        0.43      6.89 o 
  -6   9  21       50.77       68.37      8.82 o 
  -5   9  21       24.89       28.77      8.81 o 
  -4   9  21       96.50      102.56     11.48 o 
  -3   9  21        3.85       17.83     11.43 o 
  -2   9  21      111.13       99.71      9.98 o 
  -1   9  21        3.71        8.77     14.95 o 
   0   9  21      192.50      208.73     12.05 o 
   1   9  21        4.37        5.54      8.10 o 
   2   9  21      112.58      124.35     22.90 o 
   3   9  21        3.85       13.42     14.60 o 
   4   9  21       95.24      103.42     10.59 o 
   5   9  21       24.36       37.55      9.06 o 
   6   9  21       51.40       59.92     10.53 o 
  -4  10  21       77.35      113.26     21.44 o 
  -3  10  21       90.26      113.53     10.32 o 
  -2  10  21       18.35       23.93      9.51 o 
  -1  10  21      110.86      106.82     16.48 o 
   0  10  21       63.34       26.58     11.40 o 
   1  10  21      111.44       88.95     10.83 o 
   2  10  21       19.17       16.24     10.79 o 
   3  10  21       88.68       96.39     11.19 o 
   4  10  21       76.48      100.04     20.20 o 
   0  11  21       22.65        0.01     18.71 o 
   0   1  22       64.13       28.20      7.54 o 
   1   1  22     1244.71     1217.87     21.53 o 
  -1   2  22      199.79      214.87      6.93 o 
   0   2  22       96.18      190.47     13.87 o 
   1   2  22      206.98      222.09      7.34 o 
   2   2  22       43.19       84.43      5.55 o 
  -2   3  22      740.38      710.54     18.62 o 
  -1   3  22      925.03      962.58     14.31 o 
   0   3  22      277.07      220.82      8.59 o 
   1   3  22      914.66      989.41     15.43 o 
   2   3  22      763.52      748.71     19.87 o 
   3   3  22      101.16      122.90      5.93 o 
  -3   4  22      252.84      254.80      9.32 o 
  -2   4  22      751.57      809.47     17.43 o 
  -1   4  22      156.04      143.42      4.94 o 
   0   4  22     1220.45     1142.98     23.85 o 
   1   4  22      157.20      139.77      4.85 o 
   2   4  22      747.14      790.21     17.71 o 
   3   4  22      260.78      270.40     11.63 o 
   4   4  22        6.46       43.23     14.62 o 
  -4   5  22      261.08      256.80     10.97 o 
  -3   5  22        5.28       22.99      9.69 o 
  -2   5  22      680.77      653.73     12.86 o 
  -1   5  22      286.88      268.64      6.59 o 
   0   5  22      166.61      148.58      7.26 o 
   1   5  22      284.67      281.40      6.86 o 
   2   5  22      692.66      664.58     13.82 o 
   3   5  22        6.74       17.91      4.85 o 
   4   5  22      268.93      273.64     11.11 o 
   5   5  22       14.42       73.42     36.35 o 
  -5   6  22      169.76      127.24      8.55 o 
  -4   6  22       59.09       48.03      6.75 o 
  -3   6  22      558.51      618.79     17.73 o 
  -2   6  22      412.44      385.97     10.65 o 
  -1   6  22      181.26      205.89      7.57 o 
   0   6  22     1232.00     1130.64     21.67 o 
   1   6  22      183.13      203.85      8.16 o 
   2   6  22      409.16      378.18     10.58 o 
   3   6  22      551.40      600.98     17.01 o 
   4   6  22       58.62       61.25      6.05 o 
   5   6  22      177.16      133.89      8.31 o 
   6   6  22       18.34       17.23      6.55 o 
  -6   7  22       67.67       69.64      9.02 o 
  -5   7  22       32.46       44.68      7.03 o 
  -4   7  22      297.20      290.47     11.84 o 
  -3   7  22      165.15      163.96      9.35 o 
  -2   7  22      132.88      103.52      7.54 o 
  -1   7  22      237.36      248.93     10.53 o 
   0   7  22      177.49      178.33      9.78 o 
   1   7  22      241.33      207.29      8.13 o 
   2   7  22      131.26      109.77      6.99 o 
   3   7  22      166.94      170.05      9.29 o 
   4   7  22      297.12      278.40     16.47 o 
   5   7  22       32.64       47.19      6.57 o 
   6   7  22       68.10       78.40      8.09 o 
   7   7  22       57.13       42.00      7.64 o 
  -7   8  22       10.61       17.76      7.57 o 
  -6   8  22       47.45       41.68      7.66 o 
  -5   8  22       18.25       22.13      7.03 o 
  -4   8  22       44.30       18.58      6.64 o 
  -3   8  22        3.87       23.54      6.66 o 
  -2   8  22        7.15       29.64      8.48 o 
  -1   8  22      438.57      379.14     14.72 o 
   0   8  22      121.96      167.64      8.37 o 
   1   8  22      435.75      375.98     13.94 o 
   2   8  22        6.82       31.44     11.56 o 
   3   8  22        4.15       14.83      9.68 o 
   4   8  22       44.74       23.00      7.19 o 
   5   8  22       18.02       25.18     12.41 o 
   6   8  22       48.40       34.60      7.53 o 
   7   8  22       11.41        2.54      7.30 o 
  -6   9  22       16.33       23.48      7.82 o 
  -5   9  22       60.58       73.52     10.07 o 
  -4   9  22       19.37       31.65      8.52 o 
  -3   9  22      105.25       99.48     17.84 o 
  -2   9  22       44.91       57.42      8.80 o 
  -1   9  22       20.66       31.33      9.45 o 
   0   9  22        0.02       19.28      7.24 o 
   1   9  22       22.35       25.68      8.93 o 
   2   9  22       45.37       67.44     10.21 o 
   3   9  22      104.44       92.27     14.83 o 
   4   9  22       19.35       26.57      7.58 o 
   5   9  22       59.46       78.81     10.53 o 
   6   9  22       16.61       23.33     11.04 o 
  -4  10  22       39.37       78.53     20.43 o 
  -3  10  22       69.61       88.27     10.53 o 
  -2  10  22       56.07       78.52     16.40 o 
  -1  10  22       53.48       72.18     14.95 o 
   0  10  22        4.41        0.16     13.34 o 
   1  10  22       52.66       60.17      9.89 o 
   2  10  22       55.35       61.51     13.30 o 
   3  10  22       68.90       90.23     10.99 o 
   4  10  22       39.70       47.63     10.47 o 
   0   1  23      649.07      825.22     16.95 o 
   1   1  23      296.78      400.29      6.27 o 
  -1   2  23      801.34      824.87     11.03 o 
   0   2  23      345.16      414.54      6.73 o 
   1   2  23      806.42      885.68     10.82 o 
   2   2  23     2570.74     2612.29     32.35 o 
  -2   3  23      429.71      489.07      7.66 o 
  -1   3  23      197.29      223.93      7.25 o 
   0   3  23      347.46      399.12     13.87 o 
   1   3  23      204.90      245.93      7.29 o 
   2   3  23      425.74      495.28      7.96 o 
   3   3  23        0.27        3.21      5.34 o 
  -3   4  23      524.45      524.36     14.12 o 
  -2   4  23      453.90      494.81     12.95 o 
  -1   4  23       77.31       70.50      5.21 o 
   0   4  23       10.94       32.42      5.14 o 
   1   4  23       84.28       80.99      4.29 o 
   2   4  23      450.35      476.24     11.73 o 
   3   4  23      520.19      554.11     14.62 o 
   4   4  23      314.97      274.81     11.60 o 
  -4   5  23       56.39       62.24      6.11 o 
  -3   5  23      327.50      326.63     10.12 o 
  -2   5  23      250.05      252.11      8.40 o 
  -1   5  23      113.21      135.56      4.87 o 
   0   5  23       49.51       74.59      3.65 o 
   1   5  23      116.40      136.66      5.21 o 
   2   5  23      261.68      271.85      8.63 o 
   3   5  23      325.80      299.60     10.08 o 
   4   5  23       58.91       75.24      6.54 o 
   5   5  23      109.83       67.53      7.29 o 
  -5   6  23       51.63       58.04      7.09 o 
  -4   6  23       45.58       54.80      6.33 o 
  -3   6  23       57.10       94.88     10.91 o 
  -2   6  23      173.09      185.08      8.21 o 
  -1   6  23      103.38       98.83      4.87 o 
   0   6  23      822.40      800.94     20.31 o 
   1   6  23      107.20      101.26      6.19 o 
   2   6  23      178.62      186.35      8.03 o 
   3   6  23       57.92       92.29      6.96 o 
   4   6  23       46.73       46.98      6.15 o 
   5   6  23       51.49       56.02      6.64 o 
   6   6  23      281.47      231.34     11.64 o 
  -6   7  23        5.40        8.22      6.64 o 
  -5   7  23       30.42       27.06      7.45 o 
  -4   7  23       61.82       66.29      7.08 o 
  -3   7  23      117.24      104.28      7.60 o 
  -2   7  23       16.24       21.55      5.72 o 
  -1   7  23       98.90      109.56     11.67 o 
   0   7  23      218.90      202.85      9.77 o 
   1   7  23      106.38       91.22      6.72 o 
   2   7  23       19.05       17.22      5.43 o 
   3   7  23      115.79      108.25      7.59 o 
   4   7  23       67.06       84.02      7.04 o 
   5   7  23       31.85       22.71      6.32 o 
   6   7  23        4.94        1.59      6.55 o 
   7   7  23       18.55       37.13      7.19 o 
  -7   8  23       12.51        4.50     10.41 o 
  -6   8  23       21.78       22.09      7.45 o 
  -5   8  23       59.80       57.24      7.82 o 
  -4   8  23       38.91       44.39      6.96 o 
  -3   8  23      172.75      185.90     13.43 o 
  -2   8  23      203.75      178.14     11.46 o 
  -1   8  23       71.84       83.24     10.03 o 
   0   8  23      196.70      234.54      9.65 o 
   1   8  23       69.83       75.65      8.39 o 
   2   8  23      195.66      181.29     11.77 o 
   3   8  23      173.20      169.86     19.07 o 
   4   8  23       38.32       24.89      7.54 o 
   5   8  23       56.88       50.62      8.65 o 
   6   8  23       22.76       11.51     14.29 o 
   7   8  23       13.03        0.19      7.43 o 
  -6   9  23        3.47        2.90      7.45 o 
  -5   9  23       13.41       17.81      8.57 o 
  -4   9  23       35.51       44.24      8.81 o 
  -3   9  23       48.98       50.24      9.07 o 
  -2   9  23       93.64       88.47      9.79 o 
  -1   9  23      128.59      126.62     20.01 o 
   0   9  23        7.68       11.93      7.93 o 
   1   9  23      124.58      103.71     11.03 o 
   2   9  23       95.52      106.20     15.15 o 
   3   9  23       47.88       53.90      9.78 o 
   4   9  23       34.48       42.87      7.87 o 
   5   9  23       14.18       21.29      8.95 o 
   6   9  23        3.59       16.33     14.59 o 
  -4  10  23       52.64       76.62     16.15 o 
  -3  10  23       87.54      106.43     16.52 o 
  -2  10  23       21.02       29.73     10.04 o 
  -1  10  23       41.85       37.06     10.40 o 
   0  10  23       15.96       15.61     11.41 o 
   1  10  23       39.64       50.52     11.63 o 
   2  10  23       21.02       34.67      9.61 o 
   3  10  23       88.43       90.87     11.32 o 
   4  10  23       52.64       79.69     10.93 o 
   0   0  24     3480.66     3307.19    232.15 o 
   0   1  24      153.56      140.07      8.41 o 
   1   1  24     1731.87     1916.55     35.27 o 
  -1   2  24     1064.45     1020.01     17.22 o 
   0   2  24     1514.83     1539.59     30.02 o 
   1   2  24     1044.34      988.95     16.88 o 
   2   2  24      479.21      656.60      8.03 o 
  -2   3  24     1358.20     1308.70     19.19 o 
  -1   3  24      516.67      436.52     10.08 o 
   0   3  24      828.79      915.03     11.62 o 
   1   3  24      500.74      431.52     10.27 o 
   2   3  24     1360.08     1328.88     20.73 o 
   3   3  24     1547.60     1400.89     32.42 o 
  -3   4  24       22.72       55.85      6.32 o 
  -2   4  24     1258.03     1195.91     24.69 o 
  -1   4  24      358.63      344.83      9.56 o 
   0   4  24      183.94      146.04      7.39 o 
   1   4  24      365.38      371.81      9.97 o 
   2   4  24     1247.44     1217.73     25.78 o 
   3   4  24       26.97       59.36      6.50 o 
   4   4  24       35.64       24.76      5.03 o 
  -4   5  24       16.43       10.76      8.42 o 
  -3   5  24      450.94      386.09     12.35 o 
  -2   5  24      259.62      248.93      8.30 o 
  -1   5  24      231.98      237.17      6.57 o 
   0   5  24      655.02      590.91     14.64 o 
   1   5  24      245.00      246.99      6.99 o 
   2   5  24      260.57      234.23      8.66 o 
   3   5  24      465.05      388.85     11.92 o 
   4   5  24       16.92       12.92      5.41 o 
   5   5  24      255.06      216.41     10.01 o 
  -5   6  24      128.78      154.83      8.53 o 
  -4   6  24       84.95       81.02      7.43 o 
  -3   6  24      130.91      138.41      7.43 o 
  -2   6  24      270.05      292.85      9.65 o 
  -1   6  24       95.79      120.42      4.78 o 
   0   6  24        0.47        9.63      6.88 o 
   1   6  24       96.34      113.34      9.74 o 
   2   6  24      270.12      282.37      8.65 o 
   3   6  24      124.99      131.72      6.63 o 
   4   6  24       81.88       72.04      7.08 o 
   5   6  24      123.20      132.03      8.66 o 
   6   6  24      106.13      115.81      8.64 o 
  -6   7  24       62.52       53.56      7.77 o 
  -5   7  24        5.50        0.09      6.39 o 
  -4   7  24      132.54      134.56      8.46 o 
  -3   7  24      144.26      140.58      8.73 o 
  -2   7  24       76.55       94.59      8.64 o 
  -1   7  24       38.09       42.96      6.20 o 
   0   7  24      106.62      146.40     12.06 o 
   1   7  24       35.25       38.54      5.86 o 
   2   7  24       81.72       83.08      8.23 o 
   3   7  24      142.38      155.94      8.72 o 
   4   7  24      134.01      121.28      8.11 o 
   5   7  24        5.94        7.26      5.90 o 
   6   7  24       60.64       48.32      7.77 o 
   7   7  24       55.61       39.47      7.74 o 
  -7   8  24        6.90        0.03      7.19 o 
  -6   8  24       66.18       57.13      8.12 o 
  -5   8  24       23.59       13.26      6.82 o 
  -4   8  24      125.58      125.01      8.55 o 
  -3   8  24       37.74       81.07      7.52 o 
  -2   8  24       90.09       95.21      9.49 o 
  -1   8  24       10.67       16.71      6.89 o 
   0   8  24       32.00       23.76      6.15 o 
   1   8  24       10.91       17.36      7.11 o 
   2   8  24       91.41       96.25      7.72 o 
   3   8  24       38.02       72.47      7.84 o 
   4   8  24      125.67      124.55      9.61 o 
   5   8  24       23.16       19.95     11.63 o 
   6   8  24       68.65       71.26      8.73 o 
   7   8  24        6.32        0.05      8.39 o 
  -5   9  24        0.13        0.77      9.67 o 
  -4   9  24       65.59       64.56      9.21 o 
  -3   9  24       12.02       18.75      9.53 o 
  -2   9  24       96.11       98.92      9.65 o 
  -1   9  24        8.26       16.18      9.89 o 
   0   9  24      241.46      239.76     12.46 o 
   1   9  24        7.34        4.29      8.65 o 
   2   9  24       98.73      124.27     22.53 o 
   3   9  24       11.80        6.02      8.91 o 
   4   9  24       65.32       57.72      8.59 o 
   5   9  24        0.07        0.51     14.96 o 
  -3  10  24        9.58       34.49      9.57 o 
  -2  10  24        3.91       11.79      9.94 o 
  -1  10  24       34.90       27.51     10.42 o 
   0  10  24        1.00        0.00     11.22 o 
   1  10  24       33.52       24.48      9.32 o 
   2  10  24        4.53        1.98      9.95 o 
   3  10  24        8.89       39.94     10.01 o 
   0   1  25     1653.82     1568.23     25.13 o 
   1   1  25     1526.02     1516.82     33.24 o 
  -1   2  25      151.33      211.86      6.63 o 
   0   2  25       50.41      144.09      5.75 o 
   1   2  25      141.84      192.10      6.16 o 
   2   2  25      343.21      323.69      7.29 o 
  -2   3  25      296.30      340.85     12.79 o 
  -1   3  25      293.26      299.89      8.98 o 
   0   3  25       28.05       66.50      3.40 o 
   1   3  25      307.76      337.36      9.24 o 
   2   3  25      288.59      344.07      9.41 o 
   3   3  25     1381.16     1463.59     23.55 o 
  -3   4  25      344.66      311.70      9.00 o 
  -2   4  25      563.35      562.95     13.36 o 
  -1   4  25      252.01      297.01      5.09 o 
   0   4  25      239.06      256.36      6.49 o 
   1   4  25      259.67      305.89      5.21 o 
   2   4  25      558.83      571.09     13.88 o 
   3   4  25      342.20      312.26      9.47 o 
   4   4  25        3.48        1.68      3.99 o 
  -4   5  25      383.91      355.11     11.28 o 
  -3   5  25       81.29       93.39     10.55 o 
  -2   5  25      340.14      346.04     12.23 o 
  -1   5  25      305.77      287.19      8.81 o 
   0   5  25     1856.28     1769.96     29.22 o 
   1   5  25      300.15      289.77      9.09 o 
   2   5  25      352.91      351.26      9.97 o 
   3   5  25       77.52       84.78      6.35 o 
   4   5  25      388.12      346.11     11.26 o 
   5   5  25       26.56        9.34      5.38 o 
  -5   6  25      167.84      155.15      8.76 o 
  -4   6  25      219.99      209.61     10.28 o 
  -3   6  25      136.34      141.40      9.54 o 
  -2   6  25       49.80       55.10      5.13 o 
  -1   6  25      204.05      222.64      9.55 o 
   0   6  25      107.11       70.32      5.09 o 
   1   6  25      203.16      198.21      7.90 o 
   2   6  25       50.42       52.69      4.67 o 
   3   6  25      138.38      136.51      6.73 o 
   4   6  25      223.20      199.70      9.87 o 
   5   6  25      168.06      143.11     10.11 o 
   6   6  25      133.51      114.22      7.99 o 
  -6   7  25       26.73       29.09      7.28 o 
  -5   7  25       22.55       29.55      6.76 o 
  -4   7  25      308.92      256.58     12.27 o 
  -3   7  25        7.38        5.50      5.38 o 
  -2   7  25      367.50      337.85     11.27 o 
  -1   7  25      267.58      232.25      9.42 o 
   0   7  25     1214.59     1122.14     29.25 o 
   1   7  25      268.77      225.21      9.55 o 
   2   7  25      365.30      350.93     11.87 o 
   3   7  25        7.03        2.45      5.27 o 
   4   7  25      314.15      261.60     16.40 o 
   5   7  25       22.60       34.72      6.60 o 
   6   7  25       26.85       29.88      7.30 o 
   7   7  25        7.40       14.92      7.30 o 
  -6   8  25       25.06       22.87      7.28 o 
  -5   8  25       54.72       30.47      7.36 o 
  -4   8  25       77.68       71.82      7.82 o 
  -3   8  25      310.18      266.42     15.83 o 
  -2   8  25       38.06       55.73      8.43 o 
  -1   8  25       69.72       96.84      8.48 o 
   0   8  25       13.97       12.69      6.21 o 
   1   8  25       69.87       71.00      8.38 o 
   2   8  25       39.58       51.08      6.28 o 
   3   8  25      306.23      281.55     13.70 o 
   4   8  25       77.96       73.72     11.70 o 
   5   8  25       57.54       35.04      6.82 o 
   6   8  25       24.05       25.06      7.53 o 
  -5   9  25        1.90        7.76      8.38 o 
  -4   9  25        0.10        6.54      8.18 o 
  -3   9  25       32.58       34.20      8.97 o 
  -2   9  25       80.21       85.41      9.56 o 
  -1   9  25       22.47       21.98      9.96 o 
   0   9  25       71.78       89.59     11.73 o 
   1   9  25       21.89       30.84      8.14 o 
   2   9  25       78.09       88.40     11.02 o 
   3   9  25       31.76       35.07      9.38 o 
   4   9  25        0.04        5.10      7.37 o 
   5   9  25        1.73       11.80      9.06 o 
  -3  10  25        7.77       18.98      9.13 o 
  -2  10  25       16.64        0.29      9.92 o 
  -1  10  25       25.07       28.91     10.42 o 
   0  10  25      103.12       80.38     16.12 o 
   1  10  25       23.93        7.00     10.27 o 
   2  10  25       15.86       10.61     13.11 o 
   3  10  25        7.94        9.52      9.43 o 
   0   1  26      633.30      881.00      8.25 o 
   1   1  26     1469.55     1355.40     21.88 o 
  -1   2  26      473.11      436.07     11.93 o 
   0   2  26      125.78       83.75      6.56 o 
   1   2  26      475.06      457.86     11.69 o 
   2   2  26       52.37       68.88      6.33 o 
  -2   3  26     1417.91     1400.51     17.91 o 
  -1   3  26       29.35       71.89      4.54 o 
   0   3  26        6.09        5.91      2.32 o 
   1   3  26       27.42       68.75      5.00 o 
   2   3  26     1402.53     1407.26     19.05 o 
   3   3  26      280.80      309.42      9.80 o 
  -3   4  26      188.26      185.72      8.42 o 
  -2   4  26      649.52      594.55     12.01 o 
  -1   4  26      183.51      182.48      5.90 o 
   0   4  26      433.44      455.58     10.82 o 
   1   4  26      182.08      185.55      5.95 o 
   2   4  26      664.34      603.36     12.59 o 
   3   4  26      192.13      199.44      7.83 o 
   4   4  26      107.20       85.52      5.44 o 
  -4   5  26        1.07       14.36     11.39 o 
  -3   5  26       41.76       46.92      5.31 o 
  -2   5  26     1016.65      950.07     19.82 o 
  -1   5  26      243.26      267.94      6.77 o 
   0   5  26      108.88      151.58      9.88 o 
   1   5  26      248.14      273.67      7.00 o 
   2   5  26     1025.05      963.91     20.92 o 
   3   5  26       41.54       34.83      5.20 o 
   4   5  26        0.95       18.93     10.51 o 
   5   5  26       29.76       19.14      7.31 o 
  -5   6  26       68.57       70.73      7.00 o 
  -4   6  26      106.66      107.93      7.53 o 
  -3   6  26      131.36      128.20      7.57 o 
  -2   6  26       75.36       95.67      6.35 o 
  -1   6  26      732.92      698.94     15.15 o 
   0   6  26        6.66        3.94      4.23 o 
   1   6  26      739.89      714.71     18.41 o 
   2   6  26       76.35       72.02      5.44 o 
   3   6  26      132.66      124.83      6.69 o 
   4   6  26      103.16       96.68      7.03 o 
   5   6  26       69.41       74.54      6.93 o 
   6   6  26       62.14       73.36      7.44 o 
  -6   7  26      214.62      214.37     12.03 o 
  -5   7  26      139.74      168.32      9.70 o 
  -4   7  26       99.88      105.64      8.35 o 
  -3   7  26        4.08        1.00      5.38 o 
  -2   7  26        9.13       11.46      8.55 o 
  -1   7  26      181.45      210.68      9.92 o 
   0   7  26      200.10      293.48     10.63 o 
   1   7  26      177.38      213.72      9.99 o 
   2   7  26        9.33       12.95      5.48 o 
   3   7  26        4.08        1.40      5.37 o 
   4   7  26      100.06      116.10      8.24 o 
   5   7  26      136.49      162.40     11.88 o 
   6   7  26      217.39      224.12     12.13 o 
   7   7  26        3.40        5.58      6.87 o 
  -6   8  26       12.01        0.09      8.86 o 
  -5   8  26       20.29       23.39      7.11 o 
  -4   8  26       36.87       24.90      6.69 o 
  -3   8  26       10.72       26.14      7.94 o 
  -2   8  26      169.61      179.28     11.47 o 
  -1   8  26        0.22       16.91      7.02 o 
   0   8  26       91.32       90.03      7.59 o 
   1   8  26        0.54       18.08      8.94 o 
   2   8  26      168.42      166.39     12.72 o 
   3   8  26        9.71       38.13      8.26 o 
   4   8  26       36.93       37.09      8.18 o 
   5   8  26       19.59       15.21      6.63 o 
   6   8  26       12.11       14.55      7.77 o 
  -5   9  26       21.94        5.26      8.38 o 
  -4   9  26       14.64       28.30      8.67 o 
  -3   9  26       34.45       31.45     10.13 o 
  -2   9  26       22.73       25.84      8.10 o 
  -1   9  26       46.82       38.18      9.87 o 
   0   9  26       12.66       15.21     10.41 o 
   1   9  26       45.38       42.23     12.21 o 
   2   9  26       21.79       29.22     11.88 o 
   3   9  26       34.95       34.00     10.25 o 
   4   9  26       13.84       14.24      7.55 o 
   5   9  26       21.89       22.09      9.21 o 
  -3  10  26       12.93       24.70      9.13 o 
  -2  10  26       19.86       25.22     10.86 o 
  -1  10  26       26.28       29.68     10.53 o 
   0  10  26       46.64       53.77     15.16 o 
   1  10  26       25.77        9.81     11.26 o 
   2  10  26       18.98       25.95     10.72 o 
   3  10  26       13.20        3.32     13.36 o 
   0   1  27        0.86        7.73      3.03 o 
   1   1  27      780.03      726.45     15.64 o 
  -1   2  27      190.92      252.88      7.65 o 
   0   2  27       48.57       48.93      3.34 o 
   1   2  27      201.21      239.60      5.70 o 
   2   2  27     2306.21     2401.87     35.45 o 
  -2   3  27       90.16      101.84      8.03 o 
  -1   3  27     1619.97     1486.46     24.00 o 
   0   3  27      224.70      248.06      4.21 o 
   1   3  27     1605.54     1476.42     23.89 o 
   2   3  27       82.49       97.74      6.08 o 
   3   3  27       27.99       75.91      4.94 o 
  -3   4  27      982.37      877.00     18.57 o 
  -2   4  27      132.73      152.48      6.26 o 
  -1   4  27       52.99       73.58      8.47 o 
   0   4  27      388.57      335.07     10.55 o 
   1   4  27       49.46       77.65      8.45 o 
   2   4  27      123.56      148.51      5.71 o 
   3   4  27      978.41      895.74     18.98 o 
   4   4  27       16.21       18.61      4.92 o 
  -4   5  27      483.31      402.24     13.03 o 
  -3   5  27       40.40       75.98      8.47 o 
  -2   5  27      373.49      359.33     10.36 o 
  -1   5  27      550.82      541.72     13.08 o 
   0   5  27        3.51        6.87      3.38 o 
   1   5  27      558.07      546.55     13.91 o 
   2   5  27      373.12      343.88     10.49 o 
   3   5  27       40.85       68.14      5.90 o 
   4   5  27      484.50      428.52     12.98 o 
   5   5  27        1.07        5.80      5.68 o 
  -5   6  27      163.19      158.28     14.78 o 
  -4   6  27      106.55      129.47      8.08 o 
  -3   6  27      440.21      365.34     13.05 o 
  -2   6  27      471.20      411.54     18.07 o 
  -1   6  27       36.84       55.25      4.35 o 
   0   6  27      248.99      224.64      9.54 o 
   1   6  27       33.99       57.03      5.16 o 
   2   6  27      466.83      405.49     12.98 o 
   3   6  27      439.40      351.75     17.85 o 
   4   6  27      104.24      117.23      7.75 o 
   5   6  27      161.54      152.03     16.13 o 
   6   6  27        0.34        3.64      6.18 o 
  -6   7  27        1.29       19.14      7.08 o 
  -5   7  27       73.28       84.42      8.12 o 
  -4   7  27       56.46       85.49      7.55 o 
  -3   7  27       36.77       31.13      6.09 o 
  -2   7  27       62.56       55.94      6.54 o 
  -1   7  27      384.02      371.57     12.77 o 
   0   7  27       13.15       10.45      5.73 o 
   1   7  27      387.15      366.40     15.29 o 
   2   7  27       60.25       51.20      7.54 o 
   3   7  27       34.39       29.82      7.98 o 
   4   7  27       56.29       85.98      7.25 o 
   5   7  27       76.14      103.67      8.09 o 
   6   7  27        1.05       18.64      7.50 o 
   7   7  27       89.37      107.79     12.30 o 
  -6   8  27       20.88       20.58      7.53 o 
  -5   8  27        1.75        4.90      6.77 o 
  -4   8  27       15.36        2.82      6.19 o 
  -3   8  27        4.87        8.58      6.69 o 
  -2   8  27      234.43      219.01     11.99 o 
  -1   8  27      273.33      294.19     19.07 o 
   0   8  27       75.36       63.29      7.24 o 
   1   8  27      277.70      302.83     14.69 o 
   2   8  27      233.00      225.18     10.68 o 
   3   8  27        4.94        1.02      8.66 o 
   4   8  27       16.73        5.59      7.53 o 
   5   8  27        1.77        3.12     11.95 o 
   6   8  27       21.30       28.41      7.73 o 
  -5   9  27        4.05        6.39      8.52 o 
  -4   9  27       53.95       69.75     11.00 o 
  -3   9  27       17.45       12.49      8.72 o 
  -2   9  27       26.15       22.83      8.35 o 
  -1   9  27       58.14       66.29     10.70 o 
   0   9  27        7.00        0.71      7.47 o 
   1   9  27       58.20       75.10     12.14 o 
   2   9  27       25.61       19.92      9.54 o 
   3   9  27       18.03       11.67      9.22 o 
   4   9  27       55.76       70.75     10.40 o 
   5   9  27        3.93        1.92      7.93 o 
  -2  10  27       20.03        4.42     10.46 o 
  -1  10  27       22.75       27.02     10.85 o 
   0  10  27        9.93       10.88     14.24 o 
   1  10  27       22.52       14.96     11.82 o 
   2  10  27       20.09        8.45     10.26 o 
   0   0  28      225.30      162.80      5.25 o 
   0   1  28       84.03      109.36      2.73 o 
   1   1  28       51.18       78.75      3.33 o 
  -1   2  28     1235.54     1129.21     21.54 o 
   0   2  28        0.16        4.04      2.65 o 
   1   2  28     1261.99     1209.83     21.12 o 
   2   2  28      791.34      959.16     11.61 o 
  -2   3  28     1078.91     1001.61     17.15 o 
  -1   3  28       29.34       96.45      5.90 o 
   0   3  28       63.01       66.21      4.86 o 
   1   3  28       30.74       81.34      5.98 o 
   2   3  28     1076.24     1016.06     18.26 o 
   3   3  28      508.26      410.77     12.72 o 
  -3   4  28       61.20       93.11      9.42 o 
  -2   4  28       22.92       24.05      3.75 o 
  -1   4  28     1485.61     1286.90     24.39 o 
   0   4  28      221.29      201.27      8.04 o 
   1   4  28     1475.20     1334.40     24.96 o 
   2   4  28       22.94       26.02      3.72 o 
   3   4  28       65.41      100.56      6.81 o 
   4   4  28      462.93      373.78     13.58 o 
  -4   5  28       46.63       65.19      8.68 o 
  -3   5  28     1053.07      932.20     23.32 o 
  -2   5  28       55.83       72.43      5.94 o 
  -1   5  28      701.25      674.30     13.98 o 
   0   5  28      112.89      102.17      5.59 o 
   1   5  28      696.06      669.73     14.85 o 
   2   5  28       55.95       66.66      8.33 o 
   3   5  28     1042.04      960.51     21.07 o 
   4   5  28       49.43       60.75      7.42 o 
   5   5  28      324.54      310.18     16.69 o 
  -5   6  28       46.12       55.16      7.29 o 
  -4   6  28      322.81      261.58     11.60 o 
  -3   6  28       56.65       60.70      6.37 o 
  -2   6  28        6.77       25.74      7.26 o 
  -1   6  28       26.92       30.90      4.20 o 
   0   6  28     1040.90     1007.44     21.64 o 
   1   6  28       24.07       16.71      4.99 o 
   2   6  28        5.34       19.63      7.45 o 
   3   6  28       56.89       55.83      5.94 o 
   4   6  28      327.75      267.95     11.13 o 
   5   6  28       45.93       61.65      8.44 o 
   6   6  28       45.93       40.60      6.83 o 
  -6   7  28       14.13       13.58      6.84 o 
  -5   7  28       39.87       61.63      7.45 o 
  -4   7  28       23.08       17.34      6.20 o 
  -3   7  28      180.65      151.61      8.93 o 
  -2   7  28        1.05       11.38      5.78 o 
  -1   7  28       57.04       78.01      6.43 o 
   0   7  28        0.02        2.09      5.67 o 
   1   7  28       55.22       71.35      8.74 o 
   2   7  28        0.66        6.00      5.72 o 
   3   7  28      181.64      155.24      7.84 o 
   4   7  28       22.72       30.78      7.46 o 
   5   7  28       39.85       70.80      8.34 o 
   6   7  28       14.27        2.60      6.36 o 
   7   7  28       25.63       18.20      7.17 o 
  -6   8  28        3.99        8.53     11.80 o 
  -5   8  28       93.65       81.10      9.86 o 
  -4   8  28        2.80        0.08      6.92 o 
  -3   8  28       10.69       13.01      7.14 o 
  -2   8  28       19.75       25.60      9.63 o 
  -1   8  28        7.00       21.61      7.25 o 
   0   8  28      124.98      137.21     12.75 o 
   1   8  28        7.18       18.29      6.66 o 
   2   8  28       20.82       33.39      7.53 o 
   3   8  28       11.72       20.96      7.74 o 
   4   8  28        2.71        0.13      7.66 o 
   5   8  28       94.14       68.13      7.62 o 
   6   8  28        4.19       12.28      7.38 o 
  -4   9  28       67.60       68.96     10.44 o 
  -3   9  28       23.12       15.26     11.16 o 
  -2   9  28       17.87       26.62      8.71 o 
  -1   9  28       31.73       40.60     10.46 o 
   0   9  28      118.16       86.20     14.28 o 
   1   9  28       32.14       34.92      8.87 o 
   2   9  28       18.59       32.84      9.80 o 
   3   9  28       23.29       22.20     12.15 o 
   4   9  28       67.76       65.34      9.40 o 
  -2  10  28        3.52        0.07     10.48 o 
  -1  10  28       22.41       23.43     10.29 o 
   0  10  28       37.54       18.92     14.95 o 
   1  10  28       22.85       14.92     12.74 o 
   2  10  28        3.50        0.01      9.13 o 
   0   1  29     1036.98      951.80     17.36 o 
   1   1  29        0.06        6.81      3.55 o 
  -1   2  29      206.89      272.03      8.94 o 
   0   2  29       74.83       74.64      4.54 o 
   1   2  29      206.28      273.06      8.41 o 
   2   2  29      980.80     1009.74     19.94 o 
  -2   3  29      952.82      884.09     18.35 o 
  -1   3  29      900.90      898.18     15.29 o 
   0   3  29      497.84      513.93      9.63 o 
   1   3  29      906.49      924.38     15.30 o 
   2   3  29      939.29      890.22     19.44 o 
   3   3  29       70.17      126.25      5.01 o 
  -3   4  29     1470.17     1326.44     27.90 o 
  -2   4  29      335.94      345.19      8.80 o 
  -1   4  29      410.10      492.75     10.50 o 
   0   4  29       13.96       24.85      4.53 o 
   1   4  29      413.30      515.11     10.55 o 
   2   4  29      342.83      364.50      9.31 o 
   3   4  29     1484.55     1342.20     27.98 o 
   4   4  29       29.98       52.14      7.43 o 
  -4   5  29       29.52       34.88      4.90 o 
  -3   5  29       94.44      122.84      6.49 o 
  -2   5  29     1195.32      993.95     19.99 o 
  -1   5  29      403.59      417.94     11.40 o 
   0   5  29      497.11      445.00      9.52 o 
   1   5  29      419.54      414.36     12.05 o 
   2   5  29     1193.11     1014.58     22.15 o 
   3   5  29       97.77      117.76      7.84 o 
   4   5  29       32.57       33.25      5.09 o 
   5   5  29       46.13       59.57      6.71 o 
  -5   6  29       36.88       58.02      7.23 o 
  -4   6  29       21.82       51.11      8.17 o 
  -3   6  29        2.67       12.64      5.45 o 
  -2   6  29        3.01       10.02      4.93 o 
  -1   6  29      310.43      335.42      8.91 o 
   0   6  29      349.83      352.34     11.91 o 
   1   6  29      321.34      335.28     10.53 o 
   2   6  29        3.25        0.38      6.86 o 
   3   6  29        2.11       14.99      4.88 o 
   4   6  29       22.43       40.71      6.39 o 
   5   6  29       35.29       61.44      7.21 o 
   6   6  29       49.34       46.25      8.42 o 
  -6   7  29       12.07        9.68      6.70 o 
  -5   7  29      315.86      290.42     12.83 o 
  -4   7  29        0.21        4.36      6.84 o 
  -3   7  29       88.20      119.45      7.48 o 
  -2   7  29      144.64      120.09      8.03 o 
  -1   7  29      150.13      148.57      9.99 o 
   0   7  29       20.43       39.58      6.46 o 
   1   7  29      147.04      131.93      8.68 o 
   2   7  29      145.44      115.59      8.19 o 
   3   7  29       86.80       95.42      9.37 o 
   4   7  29        0.20        8.92      6.20 o 
   5   7  29      314.80      272.55     14.12 o 
   6   7  29       12.30        0.74      6.44 o 
   7   7  29       10.58       14.81      7.38 o 
  -6   8  29       69.06       82.54      9.03 o 
  -5   8  29        2.83        7.30      6.83 o 
  -4   8  29        4.80        4.50      7.40 o 
  -3   8  29       17.25       32.73      7.24 o 
  -2   8  29       71.43       86.86     10.23 o 
  -1   8  29       39.12       40.09      8.12 o 
   0   8  29       32.07       43.18      6.87 o 
   1   8  29       39.21       46.45      7.63 o 
   2   8  29       72.50       69.00      8.59 o 
   3   8  29       16.64       22.26      9.41 o 
   4   8  29        4.80        0.04     11.51 o 
   5   8  29        2.89        2.38      6.58 o 
   6   8  29       69.84       83.30      8.87 o 
  -4   9  29        0.13        2.80      8.91 o 
  -3   9  29        6.03       17.08     15.21 o 
  -2   9  29        6.54        8.00      8.47 o 
  -1   9  29        6.75        0.35      9.67 o 
   0   9  29       29.36       36.10      9.21 o 
   1   9  29        7.06        1.44      7.74 o 
   2   9  29        6.45       13.53      7.54 o 
   3   9  29        6.33       27.06     10.00 o 
   4   9  29        0.11        5.26      8.22 o 
  -1  10  29       13.06       28.30     12.64 o 
   0  10  29       14.19       17.80     10.05 o 
   1  10  29       13.49       30.34     12.03 o 
   0   1  30      472.19      394.56     16.00 o 
   1   1  30     2431.22     2420.99     44.96 o 
  -1   2  30      231.38      215.66      8.64 o 
   0   2  30      493.07      485.60      7.43 o 
   1   2  30      235.30      216.00      7.37 o 
   2   2  30      857.95      906.60     18.18 o 
  -2   3  30      204.81      266.75      5.47 o 
  -1   3  30      656.70      651.63     13.63 o 
   0   3  30      751.26      678.15     12.40 o 
   1   3  30      646.02      661.55     13.43 o 
   2   3  30      215.00      274.97      6.60 o 
   3   3  30      237.34      239.66      8.96 o 
  -3   4  30       91.14      153.25     12.90 o 
  -2   4  30      787.79      645.82     14.74 o 
  -1   4  30      263.97      258.89      7.00 o 
   0   4  30      551.29      520.56     10.40 o 
   1   4  30      265.18      266.87      7.04 o 
   2   4  30      764.32      632.11     15.16 o 
   3   4  30       89.43      144.85     15.81 o 
   4   4  30       36.33       51.38      5.41 o 
  -4   5  30       32.42       32.86      4.97 o 
  -3   5  30      228.17      193.02      8.20 o 
  -2   5  30      787.35      794.70     17.19 o 
  -1   5  30      809.59      811.71     16.36 o 
   0   5  30      330.18      318.24     10.75 o 
   1   5  30      805.48      803.50     17.65 o 
   2   5  30      778.15      796.32     17.97 o 
   3   5  30      235.66      214.39      7.42 o 
   4   5  30       29.44       28.17      4.90 o 
   5   5  30        0.03        3.55      5.74 o 
  -5   6  30      259.01      244.52     11.76 o 
  -4   6  30      174.47      212.15     11.02 o 
  -3   6  30      321.95      287.31     11.49 o 
  -2   6  30       81.29       84.76      6.82 o 
  -1   6  30      397.74      392.26      9.88 o 
   0   6  30        4.64       21.72      6.23 o 
   1   6  30      402.27      376.71     11.34 o 
   2   6  30       81.12       86.04      6.17 o 
   3   6  30      315.78      294.57     12.79 o 
   4   6  30      174.32      213.46     14.60 o 
   5   6  30      261.17      231.93     13.88 o 
   6   6  30       13.16       12.29      9.13 o 
  -6   7  30       36.04       44.70      7.27 o 
  -5   7  30       23.45       42.90     10.10 o 
  -4   7  30      143.48      134.79      9.58 o 
  -3   7  30       29.11       31.31      6.31 o 
  -2   7  30      136.09      128.34     10.98 o 
  -1   7  30       26.37       28.11      6.35 o 
   0   7  30      237.36      218.85     13.74 o 
   1   7  30       26.49       33.80      6.54 o 
   2   7  30      136.55      129.95      7.66 o 
   3   7  30       31.91       31.32      6.84 o 
   4   7  30      142.61      138.79     10.97 o 
   5   7  30       21.90       37.91      6.92 o 
   6   7  30       37.15       32.13      7.27 o 
   7   7  30        0.26        0.78      7.08 o 
  -5   8  30       20.86       28.00      7.31 o 
  -4   8  30       11.43       15.70      7.89 o 
  -3   8  30      137.41      133.08      9.94 o 
  -2   8  30      282.27      280.76     14.45 o 
  -1   8  30       48.07       41.30      8.23 o 
   0   8  30      202.26      168.19      9.72 o 
   1   8  30       43.83       34.43     10.99 o 
   2   8  30      283.92      256.32     12.50 o 
   3   8  30      136.92      142.72     10.39 o 
   4   8  30       11.01       21.30      8.18 o 
   5   8  30       22.25       18.54      8.44 o 
  -4   9  30       11.38        0.09     12.90 o 
  -3   9  30      114.40      120.13     11.77 o 
  -2   9  30        3.48        0.10      8.16 o 
  -1   9  30       46.24       31.17     13.71 o 
   0   9  30        0.46        0.00      8.16 o 
   1   9  30       47.13       47.43      9.12 o 
   2   9  30        3.89       11.55      7.81 o 
   3   9  30      116.18      123.66     19.32 o 
   4   9  30       11.58        4.01      8.18 o 
   0   1  31       74.90      125.62      8.47 o 
   1   1  31     1090.50     1152.61     24.12 o 
  -1   2  31      223.11      196.11      7.42 o 
   0   2  31       54.45       47.19      5.09 o 
   1   2  31      229.29      193.72      7.51 o 
   2   2  31        2.55       23.50      3.78 o 
  -2   3  31       91.14       99.04      3.82 o 
  -1   3  31     1468.70     1428.94     24.81 o 
   0   3  31      299.93      309.17      6.43 o 
   1   3  31     1469.27     1432.60     25.33 o 
   2   3  31       93.31      106.66      4.04 o 
   3   3  31      285.80      290.94     11.59 o 
  -3   4  31        9.87       16.36      5.07 o 
  -2   4  31       62.54       80.14      4.99 o 
  -1   4  31      152.94      126.30      5.20 o 
   0   4  31     1541.77     1491.57     30.92 o 
   1   4  31      148.71      132.46      4.49 o 
   2   4  31       61.93       77.21      6.09 o 
   3   4  31       10.90        4.05      4.24 o 
   4   4  31     1424.81     1231.87     27.57 o 
  -4   5  31       45.97       69.24      5.93 o 
  -3   5  31       64.01       61.91      6.14 o 
  -2   5  31      330.93      381.92     10.14 o 
  -1   5  31      725.27      668.12     15.23 o 
   0   5  31       40.16       63.84      7.33 o 
   1   5  31      732.21      667.03     16.34 o 
   2   5  31      324.38      369.49     10.65 o 
   3   5  31       62.84       60.22      5.34 o 
   4   5  31       46.70       63.07      5.76 o 
   5   5  31        4.00       10.87      5.78 o 
  -5   6  31       11.16       35.06      6.95 o 
  -4   6  31      404.84      402.71     16.17 o 
  -3   6  31        6.21       30.50      5.79 o 
  -2   6  31      104.50      125.43      7.36 o 
  -1   6  31       53.78       79.88      6.96 o 
   0   6  31      258.02      291.00     10.08 o 
   1   6  31       52.65       70.08      7.36 o 
   2   6  31       99.63      115.54      8.44 o 
   3   6  31        5.81       29.62      7.72 o 
   4   6  31      409.94      417.96     17.81 o 
   5   6  31       11.00       26.38      6.90 o 
   6   6  31       13.21       11.92      6.61 o 
  -6   7  31        1.44        3.40      6.76 o 
  -5   7  31       17.91       26.59      7.02 o 
  -4   7  31      260.77      285.23     12.34 o 
  -3   7  31       33.62       26.90      6.36 o 
  -2   7  31      121.95      121.02     10.18 o 
  -1   7  31      100.01      107.69      8.16 o 
   0   7  31      131.53      148.92      9.44 o 
   1   7  31      101.38      114.21     10.42 o 
   2   7  31      116.78      126.75      7.99 o 
   3   7  31       32.68       22.60      6.45 o 
   4   7  31      261.92      275.98     11.96 o 
   5   7  31       18.11       22.31      6.80 o 
   6   7  31        1.41        0.23      6.67 o 
  -5   8  31       21.55       15.45      7.25 o 
  -4   8  31       47.99       53.01      8.65 o 
  -3   8  31       41.53       60.09      8.21 o 
  -2   8  31      102.53      110.71     10.76 o 
  -1   8  31       95.94      113.92     10.09 o 
   0   8  31       29.08       37.46      6.70 o 
   1   8  31       95.22       91.57      9.32 o 
   2   8  31      104.09      118.20      9.20 o 
   3   8  31       41.74       52.47      8.85 o 
   4   8  31       47.59       67.90      9.17 o 
   5   8  31       20.80       21.59      8.30 o 
  -3   9  31       19.69       29.38      9.73 o 
  -2   9  31       38.08       51.77     10.26 o 
  -1   9  31       20.48        4.64     16.23 o 
   0   9  31        0.04        0.22      7.40 o 
   1   9  31       20.40       22.12      9.19 o 
   2   9  31       37.95       43.39      9.31 o 
   3   9  31       18.33       20.82     10.41 o 
   0   0  32      157.91      121.38     22.80 o 
   0   1  32      123.21      124.40      4.02 o 
   1   1  32      128.25      196.02     11.00 o 
  -1   2  32      192.78      182.53      6.37 o 
   0   2  32      942.77      877.75     16.00 o 
   1   2  32      198.30      185.56      6.31 o 
   2   2  32      267.30      255.79     10.13 o 
  -2   3  32      510.56      440.66     11.23 o 
  -1   3  32      435.97      534.73     14.17 o 
   0   3  32      402.50      317.81      9.74 o 
   1   3  32      435.56      532.77     14.02 o 
   2   3  32      521.51      477.73     11.26 o 
   3   3  32       42.57       35.48      4.99 o 
  -3   4  32      166.09      170.74      6.69 o 
  -2   4  32       54.18       76.00      5.02 o 
  -1   4  32      242.79      220.59      7.11 o 
   0   4  32        1.83       36.77     13.21 o 
   1   4  32      245.67      238.88      7.34 o 
   2   4  32       55.73       76.16      5.21 o 
   3   4  32      163.41      153.84      6.57 o 
   4   4  32       19.07       57.19     12.48 o 
  -4   5  32      109.03      117.42      7.64 o 
  -3   5  32      199.49      199.83      8.76 o 
  -2   5  32      106.30      132.40      5.69 o 
  -1   5  32      293.75      311.31     10.28 o 
   0   5  32      110.05      129.79      5.43 o 
   1   5  32      307.20      314.08      9.92 o 
   2   5  32      105.31      118.86      7.17 o 
   3   5  32      196.12      219.65     10.14 o 
   4   5  32      106.54      121.43      6.55 o 
   5   5  32       68.75       61.37      8.17 o 
  -5   6  32       78.96       71.44      7.77 o 
  -4   6  32       75.19      119.31      8.55 o 
  -3   6  32       65.39       69.46      6.61 o 
  -2   6  32      601.48      549.98     17.74 o 
  -1   6  32       12.94       21.75      4.93 o 
   0   6  32      501.49      457.96     14.17 o 
   1   6  32       12.35       21.15      5.67 o 
   2   6  32      609.17      574.05     16.07 o 
   3   6  32       66.05       82.28      6.34 o 
   4   6  32       76.68      107.88     13.15 o 
   5   6  32       80.34       59.44     10.91 o 
   6   6  32       63.89       49.54      7.48 o 
  -6   7  32       18.82       25.89      7.73 o 
  -5   7  32        4.84        9.84      6.80 o 
  -4   7  32      137.43      149.75      9.78 o 
  -3   7  32      170.61      165.76      8.98 o 
  -2   7  32       78.08       91.44      7.58 o 
  -1   7  32      215.83      246.92      9.57 o 
   0   7  32      263.95      268.30     11.34 o 
   1   7  32      210.36      240.32     12.30 o 
   2   7  32       73.47       84.93      7.33 o 
   3   7  32      168.51      157.47      8.25 o 
   4   7  32      136.64      150.52      9.58 o 
   5   7  32        4.99        0.41      6.36 o 
   6   7  32       17.20        2.25      6.57 o 
  -5   8  32       24.65       19.58      7.28 o 
  -4   8  32      117.57      120.70     10.68 o 
  -3   8  32       27.66       52.68     12.90 o 
  -2   8  32      183.04      196.90     12.75 o 
  -1   8  32      109.76      119.67      9.75 o 
   0   8  32        0.16        0.14      6.37 o 
   1   8  32      109.98      111.70      9.27 o 
   2   8  32      183.71      198.22     10.42 o 
   3   8  32       27.45       49.99      8.90 o 
   4   8  32      114.66      116.02     10.80 o 
   5   8  32       24.70       22.79      8.44 o 
  -3   9  32       17.98       16.87      9.46 o 
  -2   9  32       27.86       53.65      9.47 o 
  -1   9  32       64.26       65.32     11.83 o 
   0   9  32       28.48       21.13      8.00 o 
   1   9  32       64.75       41.51      9.73 o 
   2   9  32       28.56       44.44     10.85 o 
   3   9  32       17.81        0.49      9.60 o 
   0   1  33      345.39      270.82      8.09 o 
   1   1  33     1753.60     1745.25     28.52 o 
  -1   2  33      211.21      199.71      6.05 o 
   0   2  33      182.43      181.09      6.96 o 
   1   2  33      210.00      193.43      5.93 o 
   2   2  33       69.81       97.67      4.65 o 
  -2   3  33      499.22      482.64     12.51 o 
  -1   3  33      993.38      900.56     21.03 o 
   0   3  33       48.45      127.48      5.19 o 
   1   3  33      986.07      904.82     21.04 o 
   2   3  33      495.30      469.39     12.51 o 
   3   3  33        0.30        1.58      4.18 o 
  -3   4  33      107.28      114.01      5.96 o 
  -2   4  33      592.29      539.24     12.92 o 
  -1   4  33      269.91      270.81      8.36 o 
   0   4  33        2.22        6.45      4.51 o 
   1   4  33      267.11      267.61      8.29 o 
   2   4  33      588.75      550.00     14.27 o 
   3   4  33      108.64      109.16      7.23 o 
   4   4  33      107.75      119.71      6.93 o 
  -4   5  33      143.14      146.81     10.16 o 
  -3   5  33      137.74      152.52     11.67 o 
  -2   5  33      150.82      132.04      6.09 o 
  -1   5  33      272.10      286.61      9.79 o 
   0   5  33       23.79       22.04      4.54 o 
   1   5  33      273.16      286.39      9.83 o 
   2   5  33      154.25      143.79      6.59 o 
   3   5  33      136.29      139.95      7.39 o 
   4   5  33      141.86      150.24      8.32 o 
   5   5  33        1.54        4.01      5.91 o 
  -5   6  33      114.04      125.86      8.98 o 
  -4   6  33      354.96      341.13     14.01 o 
  -3   6  33      111.00      116.60      7.44 o 
  -2   6  33       70.74      108.37      7.64 o 
  -1   6  33      317.01      312.31      9.23 o 
   0   6  33      471.13      477.31     14.62 o 
   1   6  33      311.94      307.42     10.49 o 
   2   6  33       72.39      111.16     10.14 o 
   3   6  33      113.88      122.54      7.25 o 
   4   6  33      355.03      351.22     17.11 o 
   5   6  33      113.36      108.46      8.99 o 
   6   6  33       95.18      108.04      8.65 o 
  -6   7  33        2.67        6.24      6.82 o 
  -5   7  33        6.88       15.62      6.65 o 
  -4   7  33       35.38       73.86      7.52 o 
  -3   7  33       17.92       37.20      7.22 o 
  -2   7  33      179.89      150.58     10.05 o 
  -1   7  33      188.37      206.26     11.12 o 
   0   7  33       53.15       71.10      7.90 o 
   1   7  33      194.55      212.26     11.87 o 
   2   7  33      176.53      169.70      8.61 o 
   3   7  33       18.95       32.86     10.26 o 
   4   7  33       34.89       64.38      7.29 o 
   5   7  33        7.13        0.07      6.32 o 
   6   7  33        2.51        0.11      6.70 o 
  -5   8  33       65.80       66.86      8.29 o 
  -4   8  33        3.02       37.64     11.49 o 
  -3   8  33       58.41       46.16      9.88 o 
  -2   8  33        2.12       26.49      8.80 o 
  -1   8  33       46.64       70.92     10.14 o 
   0   8  33       27.83       34.44      6.88 o 
   1   8  33       45.92       64.75      9.12 o 
   2   8  33        2.03       14.43      7.17 o 
   3   8  33       59.81       59.77      8.87 o 
   4   8  33        3.13       21.57      8.70 o 
   5   8  33       66.24       66.46     10.14 o 
  -2   9  33       81.38      111.50     18.21 o 
  -1   9  33       80.22      100.84     16.94 o 
   0   9  33       21.62       26.44      8.76 o 
   1   9  33       78.66      112.52     16.15 o 
   2   9  33       79.59      100.02     12.38 o 
   0   1  34       22.66       59.14      3.84 o 
   1   1  34      880.46      831.81     17.84 o 
  -1   2  34      637.21      637.14     14.17 o 
   0   2  34      303.10      288.78     10.02 o 
   1   2  34      637.48      636.82     14.10 o 
   2   2  34       63.88       76.44      4.94 o 
  -2   3  34      878.44      808.14     19.81 o 
  -1   3  34       21.88       69.70      5.40 o 
   0   3  34     1632.10     1340.08     26.14 o 
   1   3  34       20.98       65.02      4.37 o 
   2   3  34      873.39      818.49     19.86 o 
   3   3  34      224.99      216.08      7.64 o 
  -3   4  34      174.42      160.23      6.68 o 
  -2   4  34      495.30      470.42     11.63 o 
  -1   4  34      176.71      206.22      8.74 o 
   0   4  34      150.07      199.50      6.48 o 
   1   4  34      177.91      213.80      7.08 o 
   2   4  34      491.73      476.78     12.87 o 
   3   4  34      169.80      146.28      7.59 o 
   4   4  34      258.90      258.98      9.12 o 
  -4   5  34      323.44      329.44     10.35 o 
  -3   5  34      236.99      223.47      9.30 o 
  -2   5  34       42.96       49.23      5.22 o 
  -1   5  34       65.79       94.13      5.92 o 
   0   5  34       77.93      106.51      5.24 o 
   1   5  34       64.20       88.17      5.59 o 
   2   5  34       41.17       41.01      4.83 o 
   3   5  34      233.83      226.72      9.36 o 
   4   5  34      323.09      313.50     10.67 o 
   5   5  34       31.92       46.67      9.05 o 
  -5   6  34       15.12       24.05      6.87 o 
  -4   6  34       57.23       76.13      7.92 o 
  -3   6  34      201.33      189.19      9.67 o 
  -2   6  34      217.70      208.35      7.97 o 
  -1   6  34      245.07      275.99     12.37 o 
   0   6  34      459.72      426.80     15.12 o 
   1   6  34      252.13      285.74     12.36 o 
   2   6  34      221.47      247.48      9.25 o 
   3   6  34      200.95      202.22      8.40 o 
   4   6  34       59.66       83.63      7.07 o 
   5   6  34       16.06       17.29      6.35 o 
   6   6  34        5.65        6.17      6.43 o 
  -6   7  34       27.88       26.52      8.39 o 
  -5   7  34       10.21       39.35      7.37 o 
  -4   7  34       80.09       97.18      9.84 o 
  -3   7  34      284.44      289.72     16.71 o 
  -2   7  34       31.35       42.95      6.64 o 
  -1   7  34       34.69       41.36      6.19 o 
   0   7  34       11.19       23.26      6.90 o 
   1   7  34       35.55       38.35     12.61 o 
   2   7  34       31.86       40.07      6.35 o 
   3   7  34      285.06      291.55     19.70 o 
   4   7  34       78.59       84.19      9.02 o 
   5   7  34        9.95       24.82      6.98 o 
   6   7  34       28.69       42.77      7.45 o 
  -4   8  34       51.31       66.62     14.76 o 
  -3   8  34        1.76       11.49      8.88 o 
  -2   8  34       53.71       67.00     17.40 o 
  -1   8  34      275.28      264.89     22.48 o 
   0   8  34        2.95        0.59      6.51 o 
   1   8  34      274.79      253.88     14.48 o 
   2   8  34       54.64       52.42      7.97 o 
   3   8  34        1.65        1.93      8.43 o 
   4   8  34       50.91       57.47      9.35 o 
  -2   9  34      115.33      138.33     14.96 o 
  -1   9  34       37.85       41.54     11.54 o 
   0   9  34        5.79       17.77      8.16 o 
   1   9  34       37.32       49.33     10.83 o 
   2   9  34      115.99      111.68     12.62 o 
   0   1  35      459.39      417.16     13.22 o 
   1   1  35       23.48       56.36      4.41 o 
  -1   2  35      270.01      291.93      8.26 o 
   0   2  35      191.22      212.08      7.28 o 
   1   2  35      263.34      253.44      8.09 o 
   2   2  35      725.25      661.12     15.98 o 
  -2   3  35      491.55      486.39     12.10 o 
  -1   3  35      369.92      349.18      9.32 o 
   0   3  35      595.99      690.17     16.07 o 
   1   3  35      359.20      339.63      9.46 o 
   2   3  35      496.72      494.35     12.04 o 
   3   3  35      125.93      161.49      6.20 o 
  -3   4  35      230.77      241.57      8.70 o 
  -2   4  35      945.22      798.75     18.38 o 
  -1   4  35      929.29      847.98     17.19 o 
   0   4  35     1635.63     1441.46     25.94 o 
   1   4  35      927.08      876.91     17.51 o 
   2   4  35      960.54      845.84     20.22 o 
   3   4  35      233.63      251.83      8.68 o 
   4   4  35       64.11       76.04      5.67 o 
  -4   5  35       98.53      114.19      7.28 o 
  -3   5  35       77.69       71.17      7.26 o 
  -2   5  35      251.64      239.01      7.94 o 
  -1   5  35      283.13      270.97      8.88 o 
   0   5  35      121.67      135.38      6.12 o 
   1   5  35      288.62      297.66     10.04 o 
   2   5  35      253.70      261.55     11.73 o 
   3   5  35       80.26       67.86      5.86 o 
   4   5  35       97.06       94.00      6.87 o 
   5   5  35      130.90      130.43      7.93 o 
  -5   6  35        6.72       12.32      6.48 o 
  -4   6  35       24.30       43.97      6.44 o 
  -3   6  35      243.40      233.80      9.84 o 
  -2   6  35       29.53       38.69      5.13 o 
  -1   6  35      442.42      443.73     12.82 o 
   0   6  35       12.64       47.76     10.24 o 
   1   6  35      443.50      461.26     13.81 o 
   2   6  35       29.49       48.56      5.70 o 
   3   6  35      246.25      258.64      9.68 o 
   4   6  35       24.03       34.07      5.70 o 
   5   6  35        7.41        7.13      6.50 o 
   6   6  35        3.23        0.18      6.45 o 
  -5   7  35      171.15      174.17     10.79 o 
  -4   7  35        8.32       20.17      7.00 o 
  -3   7  35        0.53       20.12      7.14 o 
  -2   7  35      103.82       79.48      8.21 o 
  -1   7  35       19.58       15.38      6.34 o 
   0   7  35      206.54      173.15     12.51 o 
   1   7  35       19.94       14.30     11.64 o 
   2   7  35      104.84       74.25      7.62 o 
   3   7  35        0.52       15.28      9.12 o 
   4   7  35        7.97       15.73      6.71 o 
   5   7  35      173.06      186.93     15.64 o 
  -4   8  35      105.28      123.17     11.32 o 
  -3   8  35       17.45       34.95      9.91 o 
  -2   8  35        1.69        6.94      7.92 o 
  -1   8  35        3.01       16.72      8.04 o 
   0   8  35       30.25       19.86      7.58 o 
   1   8  35        2.61       19.05      8.42 o 
   2   8  35        2.08        0.36      7.07 o 
   3   8  35       17.09        8.71      9.59 o 
   4   8  35      105.81      135.79     11.37 o 
  -1   9  35       29.65       24.86     11.77 o 
   0   9  35        0.00        0.20      7.79 o 
   1   9  35       28.80       31.72      9.58 o 
   0   0  36      732.57      618.73     41.91 o 
   0   1  36       18.24       29.54      4.97 o 
   1   1  36       82.53       93.90      7.96 o 
  -1   2  36      473.58      449.43     11.37 o 
   0   2  36      588.43      539.60     12.42 o 
   1   2  36      489.55      449.42     11.33 o 
   2   2  36      367.70      359.64      8.80 o 
  -2   3  36      156.58      184.80      7.10 o 
  -1   3  36      170.44      168.06      7.04 o 
   0   3  36      325.68      399.78     11.04 o 
   1   3  36      174.95      178.14      7.02 o 
   2   3  36      150.24      193.11      7.20 o 
   3   3  36      822.37      738.93     17.11 o 
  -3   4  36       53.27       73.37      7.06 o 
  -2   4  36      142.25      143.80      8.51 o 
  -1   4  36      406.14      435.55     10.99 o 
   0   4  36      385.85      452.17      9.99 o 
   1   4  36      416.13      451.00     10.43 o 
   2   4  36      140.96      156.46      7.43 o 
   3   4  36       53.18       60.20      5.66 o 
   4   4  36        5.99        2.46      6.70 o 
  -4   5  36       24.19       34.34      5.78 o 
  -3   5  36      292.43      259.15      9.60 o 
  -2   5  36      332.78      354.47     10.30 o 
  -1   5  36       67.16       84.49      6.17 o 
   0   5  36        8.58        9.99      6.37 o 
   1   5  36       64.97       96.94      5.82 o 
   2   5  36      334.20      379.73     11.30 o 
   3   5  36      294.39      267.06     10.74 o 
   4   5  36       25.46       32.21      5.54 o 
   5   5  36        1.44        5.41      5.59 o 
  -5   6  36       53.62       59.59      7.48 o 
  -4   6  36       30.69       37.18      6.32 o 
  -3   6  36       13.81       18.90      5.87 o 
  -2   6  36      291.40      259.74     10.42 o 
  -1   6  36      161.64      186.45      8.58 o 
   0   6  36      140.49      128.19      9.23 o 
   1   6  36      162.26      202.24      9.49 o 
   2   6  36      293.04      272.39     13.56 o 
   3   6  36       13.78       24.81      5.54 o 
   4   6  36       31.93       35.45      6.21 o 
   5   6  36       55.50       67.03      7.59 o 
   6   6  36        8.40        0.21      6.55 o 
  -5   7  36        2.13       33.07      7.28 o 
  -4   7  36       78.09       65.13      7.97 o 
  -3   7  36       25.25       21.00      6.55 o 
  -2   7  36       24.75       30.19      7.85 o 
  -1   7  36        3.73        3.35      6.23 o 
   0   7  36       26.38       29.76      7.46 o 
   1   7  36        4.09        0.03      8.06 o 
   2   7  36       25.67       28.89      6.93 o 
   3   7  36       24.29       27.09      6.59 o 
   4   7  36       78.72       73.50      7.81 o 
   5   7  36        2.16       20.30      6.83 o 
  -3   8  36       56.44       62.70     11.80 o 
  -2   8  36       19.43       13.55      8.45 o 
  -1   8  36        2.87        5.63      8.16 o 
   0   8  36        0.41        0.02      6.53 o 
   1   8  36        2.94        0.03      8.10 o 
   2   8  36       18.88        8.69      8.25 o 
   3   8  36       55.22       60.43      9.87 o 
   0   1  37       34.28       35.77      4.86 o 
   1   1  37      153.24      116.69      7.60 o 
  -1   2  37      530.08      503.39     12.59 o 
   0   2  37      112.30      112.42      6.49 o 
   1   2  37      512.65      486.66     12.58 o 
   2   2  37       18.52       40.80      4.52 o 
  -2   3  37      103.20      103.63      6.43 o 
  -1   3  37      367.92      332.29     10.73 o 
   0   3  37     1153.79     1101.83     21.90 o 
   1   3  37      367.32      326.26     10.77 o 
   2   3  37       98.36      100.09      4.99 o 
   3   3  37       91.70      129.81      8.71 o 
  -3   4  37      156.63      145.90      7.24 o 
  -2   4  37       72.62       90.38      6.09 o 
  -1   4  37      139.39      146.64      9.52 o 
   0   4  37      413.79      360.47      9.34 o 
   1   4  37      135.92      134.14      6.09 o 
   2   4  37       71.55       83.65      6.16 o 
   3   4  37      165.84      156.34      7.55 o 
   4   4  37       58.67       41.48      7.68 o 
  -4   5  37       33.18       32.53      5.87 o 
  -3   5  37      222.73      211.73      7.71 o 
  -2   5  37      190.39      178.31      7.91 o 
  -1   5  37      394.95      345.05     10.34 o 
   0   5  37       34.85       44.81      5.36 o 
   1   5  37      392.37      345.26     10.17 o 
   2   5  37      194.18      190.48      9.52 o 
   3   5  37      222.08      223.75      8.81 o 
   4   5  37       31.12       37.57      5.54 o 
   5   5  37        0.48       11.06      9.13 o 
  -5   6  37      109.93      127.40     10.75 o 
  -4   6  37       14.06       32.15      5.95 o 
  -3   6  37       13.66       17.56      5.67 o 
  -2   6  37      117.16      111.02      7.28 o 
  -1   6  37      182.58      189.77      8.76 o 
   0   6  37       39.30       32.11      6.99 o 
   1   6  37      177.42      196.65     12.30 o 
   2   6  37      119.24      131.70      9.38 o 
   3   6  37       12.17        6.19      5.68 o 
   4   6  37       13.34       27.09      5.63 o 
   5   6  37      110.08      128.31     13.57 o 
   6   6  37       13.25        7.42      6.88 o 
  -5   7  37        8.07       28.90      7.55 o 
  -4   7  37       62.95       79.40      8.44 o 
  -3   7  37        0.42       12.14      6.97 o 
  -2   7  37        4.44        7.77      7.78 o 
  -1   7  37        1.29        0.12      6.04 o 
   0   7  37      112.47       97.40     10.61 o 
   1   7  37        1.08        0.06      7.82 o 
   2   7  37        5.06        8.59      6.64 o 
   3   7  37        0.65       11.87      6.59 o 
   4   7  37       63.25       74.33      7.90 o 
   5   7  37        9.12       34.34      6.99 o 
  -3   8  37       44.30       70.99     12.14 o 
  -2   8  37        2.04        1.21      8.93 o 
  -1   8  37       12.66        5.16      7.28 o 
   0   8  37        1.47        0.52      6.59 o 
   1   8  37       13.18        0.11      8.31 o 
   2   8  37        2.34        1.20      8.17 o 
   3   8  37       44.49       59.69      9.74 o 
   0   1  38      858.21      702.70     15.48 o 
   1   1  38      123.17      122.08      6.47 o 
  -1   2  38      456.77      441.64     11.61 o 
   0   2  38      164.77      173.85      7.77 o 
   1   2  38      464.13      430.09     11.56 o 
   2   2  38       83.66       80.19      5.29 o 
  -2   3  38       57.63       67.85      5.93 o 
  -1   3  38      242.31      225.48      7.79 o 
   0   3  38      360.48      404.30     11.00 o 
   1   3  38      237.41      216.66      7.84 o 
   2   3  38       52.98       67.08      5.20 o 
   3   3  38       30.72       29.80      5.05 o 
  -3   4  38       29.22       49.03      5.60 o 
  -2   4  38      116.47      116.54      7.64 o 
  -1   4  38      119.51      119.29      7.63 o 
   0   4  38        9.82       11.03      6.27 o 
   1   4  38      119.34      118.10      5.78 o 
   2   4  38      125.28      134.13      8.09 o 
   3   4  38       28.31       42.87      8.91 o 
   4   4  38        0.05        0.07      5.68 o 
  -4   5  38       43.51       52.66      6.46 o 
  -3   5  38       23.33       34.10      5.39 o 
  -2   5  38       13.01       11.12      4.95 o 
  -1   5  38       11.41       24.24      6.28 o 
   0   5  38      101.10       93.41      6.19 o 
   1   5  38       11.70       21.92      4.62 o 
   2   5  38       13.32       24.11      6.18 o 
   3   5  38       21.77       36.09      5.39 o 
   4   5  38       44.02       41.56      6.01 o 
   5   5  38      135.75      147.51      7.76 o 
  -5   6  38        8.74       29.61      7.02 o 
  -4   6  38      173.72      136.92     14.91 o 
  -3   6  38        7.22       24.15      6.04 o 
  -2   6  38       49.00       45.66      6.61 o 
  -1   6  38       47.48       50.61      7.85 o 
   0   6  38        0.06        0.10      7.35 o 
   1   6  38       45.75       53.81      6.65 o 
   2   6  38       48.42       50.25      7.52 o 
   3   6  38        7.93       14.96      5.30 o 
   4   6  38      172.49      143.74      8.05 o 
   5   6  38        9.44       40.41      6.89 o 
   6   6  38        2.89        2.71      6.79 o 
  -4   7  38       17.05       36.80      7.31 o 
  -3   7  38      164.07      131.19     13.32 o 
  -2   7  38       35.61       34.25      9.48 o 
  -1   7  38       15.61        9.09      6.19 o 
   0   7  38        5.59        5.54      9.61 o 
   1   7  38       15.54        5.28      8.29 o 
   2   7  38       35.93       46.57     11.63 o 
   3   7  38      162.25      143.61      9.17 o 
   4   7  38       18.28       16.52     10.81 o 
  -2   8  38       10.86       13.44      9.17 o 
  -1   8  38       31.09       19.88      7.73 o 
   0   8  38        6.34        0.40      9.45 o 
   1   8  38       32.39       18.61      8.83 o 
   2   8  38       10.48        0.90      9.18 o 
   0   1  39       48.01       66.08      4.97 o 
   1   1  39       27.14       12.28      4.82 o 
  -1   2  39      221.68      216.81      7.55 o 
   0   2  39     1300.38     1108.55     25.37 o 
   1   2  39      228.83      229.47      9.73 o 
   2   2  39      362.80      368.26     11.59 o 
  -2   3  39      370.79      332.48     10.89 o 
  -1   3  39      172.25      163.33      6.76 o 
   0   3  39      314.53      290.13      8.72 o 
   1   3  39      163.62      157.69      6.68 o 
   2   3  39      377.66      337.72     10.63 o 
   3   3  39       84.57       90.60      7.52 o 
  -3   4  39      192.68      197.80     10.90 o 
  -2   4  39       41.14       51.48      5.35 o 
  -1   4  39       10.59       12.17      4.97 o 
   0   4  39        0.59        0.02      4.18 o 
   1   4  39       10.33        9.75      4.62 o 
   2   4  39       43.57       52.33      5.48 o 
   3   4  39      192.37      208.47      8.69 o 
   4   4  39      119.28       99.13      7.58 o 
  -4   5  39       54.47       56.21      6.40 o 
  -3   5  39      137.91      128.81     10.25 o 
  -2   5  39      114.03      130.35      7.73 o 
  -1   5  39       83.04       80.00      6.42 o 
   0   5  39       82.85       85.12      6.28 o 
   1   5  39       82.50       68.15      6.41 o 
   2   5  39      114.73      128.58     10.03 o 
   3   5  39      134.88      132.30      8.03 o 
   4   5  39       51.24       51.31      6.33 o 
   5   5  39      281.38      258.73     20.42 o 
  -5   6  39       32.79       66.33      8.81 o 
  -4   6  39       43.48       51.73      7.07 o 
  -3   6  39       37.09       35.55      6.65 o 
  -2   6  39       26.54       14.18      5.51 o 
  -1   6  39       12.37       12.55      7.39 o 
   0   6  39       95.67      100.83      9.34 o 
   1   6  39       12.17        5.66      6.01 o 
   2   6  39       26.55       17.72      8.57 o 
   3   6  39       36.94       29.95      6.92 o 
   4   6  39       46.86       48.09      6.04 o 
   5   6  39       32.75       47.38      7.46 o 
  -4   7  39       43.29       40.02      7.90 o 
  -3   7  39       22.54       34.86      7.93 o 
  -2   7  39       43.47       34.41      8.48 o 
  -1   7  39        9.18        4.79      6.34 o 
   0   7  39        0.43        0.17     10.83 o 
   1   7  39        9.50        3.48      8.08 o 
   2   7  39       42.05       25.33      7.55 o 
   3   7  39       21.91       32.09      6.92 o 
   4   7  39       43.14       37.59      9.42 o 
  -2   8  39       13.57       30.08     11.99 o 
  -1   8  39        8.94        5.83      9.90 o 
   0   8  39       19.23       14.83      7.22 o 
   1   8  39        8.72        5.00      8.56 o 
   2   8  39       14.22       21.04      9.73 o 
   0   0  40     2594.46     2341.61    125.07 o 
   0   1  40       14.04       21.30      5.13 o 
   1   1  40       25.36       24.44      5.04 o 
  -1   2  40      140.41      117.50      6.35 o 
   0   2  40       93.76      119.12      6.41 o 
   1   2  40      135.36      127.68      6.69 o 
   2   2  40      163.26      178.73      7.96 o 
  -2   3  40      172.73      185.46      7.91 o 
  -1   3  40      233.36      208.09      7.85 o 
   0   3  40        8.53       22.29      4.18 o 
   1   3  40      228.34      211.56      7.79 o 
   2   3  40      169.27      186.41      7.93 o 
   3   3  40      240.73      240.57      8.77 o 
  -3   4  40       75.24       88.24      6.44 o 
  -2   4  40       72.61       71.17      5.78 o 
  -1   4  40       82.47       90.21      6.67 o 
   0   4  40      112.67      126.63      7.37 o 
   1   4  40       79.30       75.59      6.93 o 
   2   4  40       74.09       72.38      5.94 o 
   3   4  40       75.55       78.79      6.11 o 
   4   4  40       64.61       65.57      5.97 o 
  -4   5  40       53.68       60.82      6.53 o 
  -3   5  40      115.44      121.63      7.14 o 
  -2   5  40       15.87        8.89      5.07 o 
  -1   5  40      107.22       98.44      6.87 o 
   0   5  40      210.74      209.03      9.12 o 
   1   5  40      106.98      103.73      8.37 o 
   2   5  40       16.19       24.10      5.92 o 
   3   5  40      115.55      113.20      9.41 o 
   4   5  40       51.17       57.32      6.44 o 
   5   5  40      123.57      138.90      8.04 o 
  -5   6  40       93.81       95.53      8.28 o 
  -4   6  40       49.34       48.82      6.96 o 
  -3   6  40       66.28       60.62      6.87 o 
  -2   6  40       26.18       20.91      5.60 o 
  -1   6  40       19.48       24.89      6.40 o 
   0   6  40      171.63      158.77      9.94 o 
   1   6  40       19.68       14.94      6.49 o 
   2   6  40       24.89       20.87      7.38 o 
   3   6  40       68.12       80.09      7.70 o 
   4   6  40       47.63       45.61      6.19 o 
   5   6  40       93.12       90.61     11.55 o 
  -4   7  40        0.91        8.56      7.01 o 
  -3   7  40       24.89       35.45      8.70 o 
  -2   7  40       55.59       57.44     10.66 o 
  -1   7  40       10.62       14.18      6.67 o 
   0   7  40      134.59      105.43     15.23 o 
   1   7  40       11.13       19.17      8.56 o 
   2   7  40       56.19       61.66     10.12 o 
   3   7  40       25.76       22.21      8.47 o 
   4   7  40        0.94        0.04      8.34 o 
  -1   8  40        5.11        2.62     10.00 o 
   0   8  40       12.18       18.60      7.70 o 
   1   8  40        5.10        0.00      8.72 o 
   0   1  41      128.47      134.16      7.30 o 
   1   1  41      247.89      224.97      7.53 o 
  -1   2  41       66.93       80.25      5.81 o 
   0   2  41       94.91       95.87      6.33 o 
   1   2  41       66.94       84.74      5.89 o 
   2   2  41      443.37      428.39     10.65 o 
  -2   3  41        8.99       16.60      4.52 o 
  -1   3  41       51.51       71.65      5.52 o 
   0   3  41       96.24      117.77      5.79 o 
   1   3  41       52.50       80.42      5.56 o 
   2   3  41        9.03       22.42      4.82 o 
   3   3  41       11.27       20.99      5.14 o 
  -3   4  41       82.28       95.30      6.63 o 
  -2   4  41        3.85       13.36      5.81 o 
  -1   4  41       34.57       42.23      5.62 o 
   0   4  41        3.60       11.32      4.45 o 
   1   4  41       33.27       40.55      4.86 o 
   2   4  41        4.55        7.49      6.68 o 
   3   4  41       82.99       94.26      6.59 o 
   4   4  41        5.81        7.11      5.16 o 
  -4   5  41       17.33       25.56      6.44 o 
  -3   5  41      111.74      121.94      7.39 o 
  -2   5  41       32.63       30.68      5.42 o 
  -1   5  41      137.39      141.59      7.71 o 
   0   5  41       17.04       26.29      6.24 o 
   1   5  41      136.91      139.02      7.07 o 
   2   5  41       31.64       19.58      5.22 o 
   3   5  41      109.08      108.82      9.42 o 
   4   5  41       17.00       28.92      5.75 o 
   5   5  41       55.55       76.72      6.65 o 
  -5   6  41       11.07       25.89      6.89 o 
  -4   6  41       34.34       39.55      6.61 o 
  -3   6  41       65.30       69.74      7.17 o 
  -2   6  41       16.26        7.15      5.50 o 
  -1   6  41      171.82      172.36     14.44 o 
   0   6  41       50.05       77.85      8.41 o 
   1   6  41      174.45      168.80     10.95 o 
   2   6  41       15.64       15.66      7.61 o 
   3   6  41       66.20       74.00      7.26 o 
   4   6  41       34.85       40.91      6.15 o 
   5   6  41       10.83       30.89      6.81 o 
  -3   7  41       58.42       50.27     13.98 o 
  -2   7  41       29.47       28.15     13.11 o 
  -1   7  41       89.56       98.73      8.97 o 
   0   7  41        4.07        3.79      7.28 o 
   1   7  41       89.80       87.67     10.57 o 
   2   7  41       29.54       27.22      7.93 o 
   3   7  41       58.42       76.51     14.12 o 
   0   1  42        7.38       17.28      4.73 o 
   1   1  42       26.25       33.56      5.27 o 
  -1   2  42       17.72       25.90      4.89 o 
   0   2  42        0.26        0.37      4.49 o 
   1   2  42       16.40       22.17      4.95 o 
   2   2  42      195.14      209.88      8.23 o 
  -2   3  42       68.95       81.98      5.81 o 
  -1   3  42      242.32      226.06      8.27 o 
   0   3  42      208.86      182.70      8.85 o 
   1   3  42      241.38      237.04      8.15 o 
   2   3  42       72.33       85.36      8.47 o 
   3   3  42      156.93      134.99      7.63 o 
  -3   4  42      268.40      250.48     10.43 o 
  -2   4  42       71.28       63.01      5.87 o 
  -1   4  42      143.34      125.57      8.00 o 
   0   4  42      201.79      205.82      7.54 o 
   1   4  42      143.29      109.56      8.07 o 
   2   4  42       68.02       69.08      6.25 o 
   3   4  42      272.84      252.67      9.86 o 
   4   4  42       59.18       50.51      6.09 o 
  -4   5  42       56.37       42.79      6.59 o 
  -3   5  42       32.39       41.59      6.01 o 
  -2   5  42       22.08       24.04      5.33 o 
  -1   5  42       20.54       25.61      5.88 o 
   0   5  42       66.94       56.86      7.00 o 
   1   5  42       21.00       23.65      7.53 o 
   2   5  42       22.41       23.76      5.27 o 
   3   5  42       32.21       37.06      8.28 o 
   4   5  42       55.73       56.84      7.00 o 
   5   5  42       20.23       22.69      6.11 o 
  -4   6  42        5.19       14.68      6.68 o 
  -3   6  42       83.87       87.23      7.79 o 
  -2   6  42       30.93       25.59      5.87 o 
  -1   6  42       50.31       64.52      7.26 o 
   0   6  42      107.04      119.65      8.80 o 
   1   6  42       49.98       68.12      7.31 o 
   2   6  42       29.77       25.73      6.92 o 
   3   6  42       83.81       93.74      7.33 o 
   4   6  42        4.84        8.13      5.87 o 
  -2   7  42        7.60        8.82     10.19 o 
  -1   7  42       44.17       52.88      7.51 o 
   0   7  42        4.48        0.99      7.44 o 
   1   7  42       44.35       45.18      8.46 o 
   2   7  42        7.33       19.93      7.97 o 
   0   1  43       26.07       17.86      5.53 o 
   1   1  43        3.91        5.08      4.91 o 
  -1   2  43      125.71       96.89      6.47 o 
   0   2  43       10.40       12.96      4.80 o 
   1   2  43      127.59      100.76      6.56 o 
   2   2  43      520.09      460.03     12.78 o 
  -2   3  43       42.13       41.18      4.98 o 
  -1   3  43       26.10       31.36      5.40 o 
   0   3  43       24.00       26.10      5.24 o 
   1   3  43       26.51       43.87      4.75 o 
   2   3  43       40.88       41.76      5.15 o 
   3   3  43       75.22      101.67      6.67 o 
  -3   4  43       10.47       31.85      5.59 o 
  -2   4  43       58.27       50.73      5.71 o 
  -1   4  43       13.30       18.14      5.41 o 
   0   4  43        0.02        4.43      4.09 o 
   1   4  43       12.19       14.74      4.62 o 
   2   4  43       58.04       48.43      5.79 o 
   3   4  43       11.52       31.51      5.45 o 
   4   4  43       21.31       44.68      6.10 o 
  -4   5  43        6.70       14.65      6.04 o 
  -3   5  43       55.64       59.13      6.33 o 
  -2   5  43       71.30       85.96      6.57 o 
  -1   5  43       38.80       44.25      6.40 o 
   0   5  43      124.22      130.38      8.83 o 
   1   5  43       40.65       57.11      7.46 o 
   2   5  43       69.96       74.08      6.29 o 
   3   5  43       56.64       61.93      6.46 o 
   4   5  43        6.70       15.26      6.90 o 
   5   5  43        0.21        5.15      6.25 o 
  -4   6  43       36.79       20.65      7.12 o 
  -3   6  43       55.68       66.79      7.07 o 
  -2   6  43        3.58       16.64      5.80 o 
  -1   6  43        7.56       14.08      6.33 o 
   0   6  43        2.49       10.46      7.52 o 
   1   6  43        8.48       21.28      7.33 o 
   2   6  43        3.53        9.04      6.56 o 
   3   6  43       54.47       58.91      6.90 o 
   4   6  43       35.97       31.34      6.80 o 
  -2   7  43       17.47        6.58      7.69 o 
  -1   7  43       23.25       33.74      7.16 o 
   0   7  43        0.03        1.28      7.20 o 
   1   7  43       23.16       11.92      7.77 o 
   2   7  43       17.44       22.94      8.11 o 
   0   0  44     1047.04      831.59     40.04 o 
   0   1  44       19.74       20.19      4.88 o 
   1   1  44       36.39       44.52      5.77 o 
  -1   2  44      321.32      310.02     10.22 o 
   0   2  44      108.67       98.88      6.25 o 
   1   2  44      322.20      308.67     10.21 o 
   2   2  44       15.29       41.97      5.64 o 
  -2   3  44       85.70       83.24      5.82 o 
  -1   3  44       43.29       57.52      5.08 o 
   0   3  44       27.74       29.76      4.66 o 
   1   3  44       41.24       45.92      5.03 o 
   2   3  44       82.81       68.35      7.38 o 
   3   3  44      109.12      100.87      6.82 o 
  -3   4  44       83.55       91.41      6.60 o 
  -2   4  44       26.97       23.96      5.49 o 
  -1   4  44       68.56       87.27      6.61 o 
   0   4  44       81.26       66.48      5.81 o 
   1   4  44       72.35       82.36      6.35 o 
   2   4  44       27.49       39.57      5.62 o 
   3   4  44       81.50       75.37      6.49 o 
   4   4  44       59.45       52.19      6.35 o 
  -4   5  44       48.28       48.12      6.89 o 
  -3   5  44        8.76       18.19      5.66 o 
  -2   5  44       87.39       84.79      6.56 o 
  -1   5  44       80.09       91.60      7.29 o 
   0   5  44       26.37       24.36      6.80 o 
   1   5  44       78.74       99.70     11.27 o 
   2   5  44       87.59       83.03      6.52 o 
   3   5  44        9.62        7.27      5.49 o 
   4   5  44       47.34       41.71      6.52 o 
  -3   6  44       38.90       32.99      7.01 o 
  -2   6  44      103.15      111.50      8.97 o 
  -1   6  44        6.00        9.85      7.99 o 
   0   6  44        0.70        0.04      7.65 o 
   1   6  44        6.19       11.15      6.82 o 
   2   6  44      106.58       96.43      8.36 o 
   3   6  44       37.99       52.35      8.52 o 
   0   1  45      215.55      202.70      8.06 o 
   1   1  45       42.99       64.78      6.56 o 
  -1   2  45      161.46      154.84      7.71 o 
   0   2  45       63.22       38.62      5.43 o 
   1   2  45      157.33      173.87      7.76 o 
   2   2  45       31.47       31.99      5.96 o 
  -2   3  45       78.44       91.95      8.26 o 
  -1   3  45       46.33       34.03      4.54 o 
   0   3  45        0.67        0.33      5.30 o 
   1   3  45       44.90       30.03      4.93 o 
   2   3  45       78.03       89.16      6.27 o 
   3   3  45      140.19      142.49      8.22 o 
  -3   4  45       37.43       27.63      6.58 o 
  -2   4  45       88.90      108.09      6.64 o 
  -1   4  45       30.58       37.29      5.85 o 
   0   4  45       15.01       18.79      4.49 o 
   1   4  45       30.14       30.99      6.50 o 
   2   4  45       88.82      112.91      7.27 o 
   3   4  45       36.63       34.00      5.86 o 
   4   4  45       15.62       26.39      6.99 o 
  -4   5  45       24.48       19.59      6.52 o 
  -3   5  45       10.61       11.44      5.79 o 
  -2   5  45       18.69       16.68      6.70 o 
  -1   5  45        8.18       13.10      6.14 o 
   0   5  45       69.33       95.48     11.06 o 
   1   5  45        8.75       22.87      6.86 o 
   2   5  45       19.37       18.87      5.38 o 
   3   5  45       10.47        6.08      6.26 o 
   4   5  45       26.34       32.86      6.50 o 
  -2   6  45       15.00       18.68      8.43 o 
  -1   6  45       10.51       20.83      7.12 o 
   0   6  45       32.63       51.10      8.91 o 
   1   6  45       10.47       10.70      6.90 o 
   2   6  45       14.85       23.69      7.29 o 
   0   1  46        1.00        4.52      4.91 o 
   1   1  46      331.15      342.17     11.22 o 
  -1   2  46       85.09       93.12      6.40 o 
   0   2  46       15.47       25.73      5.36 o 
   1   2  46       84.56       90.74      6.50 o 
   2   2  46      315.78      301.62     10.09 o 
  -2   3  46       66.74       55.42      5.77 o 
  -1   3  46       11.26        1.44      4.25 o 
   0   3  46       53.36       52.96      5.75 o 
   1   3  46       11.93        3.52      4.63 o 
   2   3  46       67.21       53.56      6.09 o 
   3   3  46        2.04        5.56      5.49 o 
  -3   4  46       32.55       39.81      6.12 o 
  -2   4  46      224.98      197.89      8.62 o 
  -1   4  46        8.63       18.84      5.73 o 
   0   4  46        6.32       23.06      5.74 o 
   1   4  46        8.58        0.92      4.98 o 
   2   4  46      227.18      182.12      9.60 o 
   3   4  46       32.79       29.60      6.50 o 
   4   4  46      118.12       94.40      7.19 o 
  -3   5  46        1.87        3.15      5.63 o 
  -2   5  46       33.20       38.74      6.03 o 
  -1   5  46      155.94      144.52      8.40 o 
   0   5  46      157.75      149.82     10.84 o 
   1   5  46      156.34      154.03      9.32 o 
   2   5  46       35.22       42.20      9.98 o 
   3   5  46        1.54        0.16      8.60 o 
  -2   6  46        5.62       16.12      6.75 o 
  -1   6  46       12.40       14.31      7.00 o 
   0   6  46        1.00       16.04      8.40 o 
   1   6  46       12.25       11.98     11.16 o 
   2   6  46        5.53       16.11      7.09 o 
   0   1  47       81.71       79.55      6.07 o 
   1   1  47       24.03       36.91      5.82 o 
  -1   2  47       60.84       72.05      6.40 o 
   0   2  47        5.88        6.59      5.18 o 
   1   2  47       60.29       72.05      6.31 o 
   2   2  47      113.02      125.16      8.25 o 
  -2   3  47       51.64       39.62      5.45 o 
  -1   3  47      100.80      101.68      6.22 o 
   0   3  47        7.01        8.20      4.52 o 
   1   3  47       99.57      104.55      6.66 o 
   2   3  47       52.14       50.18      6.33 o 
   3   3  47       54.55       39.00      6.14 o 
  -3   4  47       34.99       34.27      6.05 o 
  -2   4  47       64.24       52.70      6.15 o 
  -1   4  47        5.14        6.84      5.76 o 
   0   4  47      336.34      333.32     11.48 o 
   1   4  47        5.31       12.33      5.19 o 
   2   4  47       64.94       64.92      6.28 o 
   3   4  47       34.51       48.52      6.29 o 
   4   4  47       46.44       40.60      6.85 o 
  -3   5  47       20.77       11.45      5.89 o 
  -2   5  47       72.91       85.06      8.24 o 
  -1   5  47       22.43       31.11      6.70 o 
   0   5  47       28.48       43.99      7.96 o 
   1   5  47       23.28       24.37      7.54 o 
   2   5  47       73.48       72.70      6.50 o 
   3   5  47       20.80       29.58      6.04 o 
   0   0  48      231.97      243.22     18.98 o 
   0   1  48        4.76        5.41      5.18 o 
   1   1  48        0.60        0.73      5.30 o 
  -1   2  48      237.22      264.69     10.01 o 
   0   2  48       39.06       36.59      5.72 o 
   1   2  48      236.24      245.74      9.59 o 
   2   2  48       38.43       54.85      5.45 o 
  -2   3  48       11.17       12.14      5.48 o 
  -1   3  48       35.32       28.90      6.20 o 
   0   3  48        3.92       14.04      4.81 o 
   1   3  48       36.56       38.99      5.39 o 
   2   3  48       10.54        6.59      5.47 o 
   3   3  48        4.95        4.92      5.67 o 
  -3   4  48       13.11       25.67      6.05 o 
  -2   4  48        0.46        3.33      5.40 o 
  -1   4  48      242.74      216.53      9.80 o 
   0   4  48       16.10       35.43      6.20 o 
   1   4  48      242.00      203.30     10.18 o 
   2   4  48        0.48        5.03      5.29 o 
   3   4  48       12.53       23.81      6.72 o 
  -2   5  48       20.56       18.21      5.99 o 
  -1   5  48       46.06       36.30      7.27 o 
   0   5  48      139.63      128.07     11.53 o 
   1   5  48       46.88       37.89      7.73 o 
   2   5  48       20.78       26.96      5.81 o 
   0   1  49       42.22       53.53      6.65 o 
   1   1  49        0.69        8.13      5.60 o 
  -1   2  49       65.98       88.92      6.71 o 
   0   2  49       16.40       22.81      5.70 o 
   1   2  49       64.12       75.62      6.51 o 
   2   2  49      200.84      177.05      8.55 o 
  -2   3  49       12.40       21.55      5.76 o 
  -1   3  49       25.78       28.61      6.13 o 
   0   3  49      429.04      365.39     11.63 o 
   1   3  49       26.59       33.35      5.18 o 
   2   3  49       12.10        4.53      6.57 o 
   3   3  49        2.40        0.37      5.50 o 
  -3   4  49       96.07       94.64      7.88 o 
  -2   4  49       19.99       31.76      6.00 o 
  -1   4  49       83.14       96.85      8.75 o 
   0   4  49       69.31       55.45      6.79 o 
   1   4  49       81.43       90.98      7.34 o 
   2   4  49       18.92       26.58      5.96 o 
   3   4  49       98.35       86.68      7.73 o 
  -1   5  49       61.23       49.53      9.65 o 
   0   5  49        6.31       13.26      8.98 o 
   1   5  49       61.67       74.62     10.03 o 
   0   1  50        7.81       29.13      5.93 o 
   1   1  50       71.53       77.83      8.48 o 
  -1   2  50       23.21       39.82      6.02 o 
   0   2  50        9.38       12.66      5.66 o 
   1   2  50       23.60       27.27      5.85 o 
   2   2  50       52.27       77.73      6.20 o 
  -2   3  50       30.44       31.15      6.84 o 
  -1   3  50       19.04       16.25      6.07 o 
   0   3  50        0.02       20.71      5.11 o 
   1   3  50       19.35       15.04      5.46 o 
   2   3  50       31.10       37.92      6.32 o 
   3   3  50       35.09       39.97      6.58 o 
  -2   4  50       81.79       75.90      7.01 o 
  -1   4  50        4.53       10.94      6.72 o 
   0   4  50       25.44       34.75     10.43 o 
   1   4  50        4.53        8.52      5.71 o 
   2   4  50       80.26       77.70      6.93 o 
   0   1  51        8.97       16.67      5.82 o 
   1   1  51        3.72       13.23      6.56 o 
  -1   2  51       15.89       10.69      5.69 o 
   0   2  51        3.27        2.66      5.73 o 
   1   2  51       16.04       17.63      5.55 o 
   2   2  51        2.09        9.95      5.38 o 
  -2   3  51       10.67        7.87      5.76 o 
  -1   3  51       43.52       39.49      6.58 o 
   0   3  51        0.08        2.89      5.01 o 
   1   3  51       43.01       33.74      5.85 o 
   2   3  51       10.43        5.76      5.68 o 
   0   4  51       80.01       90.93      8.19 o 
   0   0  52      374.93      371.64     31.77 o 
   0   1  52       27.56       37.98      6.46 o 
   1   1  52        1.67        3.38      5.78 o 
  -1   2  52       18.68       20.65      4.95 o 
   0   2  52       29.14       27.60      5.00 o 
   1   2  52       18.16       18.15      5.04 o 
   2   2  52        7.89        6.20      5.19 o 
  -1   3  52        2.41        6.87      6.27 o 
   0   3  52        6.17        6.05      5.08 o 
   1   3  52        2.60        5.41      5.75 o 
   0   1  53       68.93       76.61      7.08 o 
   1   1  53       39.30       60.02      6.47 o 
  -1   2  53       18.32       18.85      5.73 o 
   0   2  53       58.40       54.85      6.53 o 
   1   2  53       17.52       19.99      5.26 o 
   0   1  54       80.00       88.80      7.17 o 
                                                 
